# Supplementary material for: H7N9 avian influenza virus infection in men is associated with testosterone depletion
Source: Nat Commun. 2022 Nov 14;13:6936. doi: 10.1038/s41467-022-34500-5 (PMC9662777; doi:10.1038/s41467-022-34500-5)
Supplement: Supplementary file 4 — Source Data [file 41467_2022_34500_MOESM4_ESM.xlsx]

## Sheet: Fig 1-5,Fig S1-3,Tab 1
number	age	agegroup	sex	group	outcome	TT_ELISA	E2_ELISA	FT_ELISA	SHBG_ELISA	E2_hospital	TT_hospital	EGF	Eotaxin	G_CSF	GM_CSF	IFN_alpha2	IFN_gamma	IL_10	IL12_P40	IL_12P70	IL_13	IL_15	IL_17A	IL_1RA	IL_1alpha	IL_1beta	IL_2	IL_3	IL_4	IL_5	IL_6	IL_7	IL_8	IP_10	MCP_1	MIP_1alpha	MIP_1beta	TNF_alpha	TNF_beta	VEGF
50	27	1	1	1	0			44.5603	20.5859	196.57	18.53	323.81	92.23	13.88	0.1	0.1	1.53	4.1	0.1	0.1	0.1	0.1	0.1	0.1	0.1	0.1	0.1	0.1	0.1	0.79	0.1	5.03	3.72	268.64	641.77	0.1	37.87	24.16	0.1	326.16
574	33	1	1	1	0			13.0244	10.5259	631.13	2.2	73.87	83.95	544.76	24.98	49.89	13.56	2092	0.1	0.1	0.1	13.66	3.01	410.44	86.47	3.52	0.1	0.1	43.64	0.1	449.27	8.98	1560	12030	6437	287.92	1299	596.18	0.1	257.77
848	27	1	1	1	0			21.6701	10.1824	129.3	10.01	184.12	160.68	19.74	0.1	17.58	6.61	17	0.1	0.1	0.1	3.33	0.1	9.84	0.1	0.1	0.1	0.1	45.63	0.7	0.1	14.78	20.9	911.54	1335	6.78	43.04	30.44	0.1	1251
1739	36	1	1	1	0			13.9185	10.7683	114.91	5.34	156.77	131.41	132.94	4.35	17.58	6.32	4.36	0.1	0.1	0.1	1.92	0.1	0.1	0.1	0.1	0.1	0.1	6.53	1.84	23.09	6	10.23	3508	234.34	4.71	81.43	21.35	0.1	22.63
586	62	0	1	1	1			5.99544	11.6778	146.78	0.96	141.93	117.64	481.09	11.26	98.3	1496	558.29	0.1	0.1	0.1	75.96	0.1	473.22	0.1	0.1	3.52	0.1	0.1	4.58	82.25	15.88	155.82	14307	4430	33.84	123.05	34.68	0.1	367.05
304	48	1	1	1	1			48.2635	27.7248		3.1	732.25	151.46	58.69	197.09	582.15	46.44	113.92	631.73	213.24	154.24	56.84	0.1	681.45	104.79	31.81	51.98	0.1	169.15	5.46	306.72	114.86	164.42	7403	2844	27.74	160.78	82.14	26.01	422.61
1019	52	0	1	1	1			12.131	27.5812	115.49	1.01	24.47	101.18	93.75	9.51	17.58	16.45	55.73	0.1	6.72	0.1	15.93	0.1	0.1	81.37	0.1	0.1	0.1	5.99	0.1	3.58	17.32	33.18	9698	6182	3.75	33.45	48.72	0.1	581.94
1107	79	0	1	1	1			10.4321	35.2824		3.6	229.89	34.61	154.02	10.49	22.49	83.1	161.82	0.1	0.1	0.1	41.2	0.1	70.58	52.93	0.1	0.1	0.1	12.94	0.1	28.2	48.19	82.5	13667	1163	45.95	172.96	99.86	0.1	356.66
1491	40	1	1	1	1			24.8426	13.5852	226.7	3.14	26.91	111.99	116.75	16.17	21.68	22.5	88.9	0.1	0.1	0.1	21.12	0.1	3.35	79.09	0.1	0.1	0.1	87.79	0.1	10.2	30.27	52.18	13184	1295	0.1	12.79	41.11	0.1	1227
1772	67	0	0	1	1			12.131	25.3883	181.5	3.3	12.87	75.05	3439	18.65	32.03	16.3	60.76	0.1	4.36	32.9	16.21	5.97	45.04	81.37	0.1	0.1	0.1	13.27	0.1	4644	12.85	380.18	7202	2344	49.45	102.99	90.07	0.1	24.54
2376	35	1	1	1	0			11.6501	10.5865	141.93	15.09	51.08	124.73	41.53	41.26	218.66	39.25	41.85	0.1	7.57	6.96	4.33	5.12	37.04	96.54	3.65	5.15	5.37	204.98	1.52	9.95	19.59	15.71	6479	151.44	15.35	58.57	20.95	2.71	210.52
1808	27	1	0	1	1			1.66123	0.413818	457.09	0	629.26	25.37	33.66	13.48	40.42	21.74	0.1	7.49	5.74	0.1	3.6	3.58	2341	1764	0.1	0.1	0.1	6.53	0.1	38.82	7.29	235.16	3398	405.22	6.18	24.11	19.27	0.1	118.56
2810	47	1	1	1	0			9.45622	54.7773	105.38	4.21	146.25	126.16	223.59	19.1	186.84	148.01	52.86	0.1	0.1	0.1	27.15	0.1	13.66	132	0.1	0.1	0.1	40.86	0.83	36.05	6.3	26.08	12645	2677	5.93	43.28	27.51	0.1	46
2924	32	1	1	1	0			30.417	6.10483	147.16	13.8	405.46	112.04	10.14	0.1	0.1	0.1	0.1	0.1	0.1	0.1	0.1	0.1	0.1	0.1	0.1	0.1	0.1	18.08	0.1	0.1	2.36	4.7	477	308.74	5.25	100.18	27.01	0.1	176.01
2262	57	0	1	1	1			23.5002	40.2039	275.61	35.41	76.75	195.26	90.61	38.4	136.09	11.15	11.32	0.1	7.73	0.1	18.16	0.1	27.28	77.95	4.7	0.1	10.14	35.74	2.29	14.95	15.29	17.1	6507	1033	0.1	60.94	33.64	0.1	105.06
2020	49	1	1	1	1			15.0373	18.8554	477.42	3.4	20.47	81.28	137	16.17	68.85	451.91	564.37	0.1	0.1	0.1	40.51	0.1	22.98	45.22	0.1	0.1	0.1	38.88	0.1	61.37	5.33	98.87	14307	2240	14.28	61.88	68.25	0.1	35.87
3064	44	1	1	1	0			7.25073	20.5422	107.13	0.51	33.44	82.22	66.47	32.62	98.86	10.1	37.67	0.1	10.93	0.1	26.58	0.1	14.77	172.14	0.1	0.1	3.41	11.32	0.92	5.71	8.44	29.21	12660	706.28	5.31	25.18	33.34	0.1	42.35
2260	45	1	0	1	1			14.7846	37.3159	698.55	2.64	29.87	47.14	104.44	13.37	111.92	17.98	85.12	0.1	0.1	0.1	5.9	0.1	41.04	169.71	0.1	0.1	0.1	33.79	0.1	34.09	8.82	18.27	12094	1230	13.61	48.66	18.59	0.1	133
3169	46	1	1	1	0			11.5783	20.4985	159.3	3.39	150.46	107.82	31.25	2.96	33.58	29.25	41.05	0.1	0.1	0.1	7.32	0.1	0.1	0.1	0.1	0.1	0.1	46.43	0.1	6.73	3.3	55.55	3265	894.19	34.04	55.26	44.01	0.1	300.54
3291	42	1	0	1	0			0.844047	46.6221	139.57	0.27	80.56	142.74	54.34	5.53	30.47	7.9	29.37	0.1	0.1	15.06	2.57	0.1	0.1	59.99	0.1	0.1	0.1	19.5	0.1	0.1	11.72	5.86	7727	344.24	0.1	33.63	34.45	0.1	294.89
3295	34	1	1	1	0			11.0223	13.0357	110.97	3.09	68.35	25.9	251.71	7.59	33.58	316.56	14.85	0.1	0.1	0.1	28.18	0.1	8.78	0.1	0.1	0.1	0.1	70.71	0.78	60.78	0.1	41.34	14307	1109	4.48	22.12	17	0.1	22.63
3296	36	1	0	1	0			7.02363	82.0484		1.25	192.96	113.47	227.89	13.92	191.24	261.36	130.56	0.1	0.1	0.1	25.75	0.1	19.28	116.16	0.1	0.1	0.1	117.7	0.1	206.77	12.77	69.54	12615	1553	0.1	16.11	37.26	0.1	32.12
3320	43	1	0	1	0			0.653998	37.8157	172.2	1.14	84.27	97.44	64.37	16.95	84.98	40.76	64	0.1	0.1	4.63	10.96	0.1	6.71	87.03	0.1	0.1	0.1	408.71	0.1	0.1	10.35	12.03	8795	785.55	0.1	0.1	22.69	0.1	79.71
3365	43	1	1	1	0			4.43201	7.68739	201.11	1.31	196.55	8.89	84.87	16.5	464.55	15.53	90.24	0.1	0.1	0.1	19.04	0.1	11.46	152.93	0.1	0.1	0.1	28.4	0.1	46.18	11.34	29.63	9587	1121	0.1	18.73	34.45	0.1	31.18
3427	39	1	1	1	0			14.363	16.6567	206.39	3.06	142.46	53.78	13.47	8.22	305.61	38.64	1016	0.1	0.1	0.1	41.7	0.1	158.35	31.54	0.1	0.1	0.1	3.51	0.1	159.66	9.36	120.8	14307	7164	19.55	63.19	191.31	0.1	207.54
1817	48	1	1	1	1			6.81417	33.0533	94.56	0.63	230.35	113.24	65.07	10.38	14.27	2.43	11.95	0.1	0.1	0.1	41.29	0.1	14.77	0.1	0.1	0.1	0.1	126.91	0.1	26.32	28.59	114.23	2489	2347	30.62	48.44	69.81	0.1	707.63
2378	49	1	0	1	1			0.695329	16.7612	77.23	0.71	84.92	93.99	66.47	0.1	10.95	5.48	25.18	0.1	0.1	0.1	9.94	0.1	0.1	0.1	0.1	0.1	0.1	12.61	0.67	16.75	7.98	32.35	2603	376.19	8.56	60.56	37.23	0.1	115.6
3632	47	1	1	1	0			7.54453	36.5562	112.09	0.17	103.37	59.51	200.56	18.82	297.23	203.06	178.75	0.1	0.1	0.1	16	0.1	117.1	84.23	0.1	0.1	0.1	19.43	0.1	294.25	12.31	58.58	17671	2286	16.66	58.94	49.9	0.1	389.72
3072	77	0	1	1	1			16.4398	17.2225	822.33	3.15	420.7	91.44	169.03	11.04	333.76	106.94	174.12	0.1	0.1	0.1	88.57	0.1	386.72	26.2	0.1	0.1	0.1	4.45	0.1	252.66	27.58	153.89	14307	3868	22.45	123.78	108.2	0.1	47.81
4469	48	1	1	1	0			9.91788	14.7924	198.47	2.09	154.07	54.86	72.71	9.65	29.5	61.78	66.94	0.1	0.1	0.1	13.4	0.1	49.13	54.36	0.1	0.1	0.1	30.27	0.1	22.19	15.88	19.38	12722	678.61	0.1	48.48	39.39	0.1	41.41
4490	49	1	1	1	0			8.05331	6.02194	102.09	5.04	791.98	275.74	198.28	32.67	256.92	225.83	60.12	30.73	3.32	0.1	36.76	4.95	86.63	127.76	0.1	0.1	0.1	58.07	0.1	103.8	9.1	80.89	15599	6820	95.94	107.32	66.19	0.1	479.82
2319	28	1	1	1	1			9.27908	14.7103	168.86	2.42	217.05	100.52	75.68	13.03	32.03	5.21	3.79	0.1	0.1	0.1	20.83	0.1	16.45	35.11	0.1	3.62	0.1	31.85	0.76	28.77	8.59	32.87	3255	2226	0.1	26.96	2.14	0.1	230.94
4807	41	1	1	1	0			8.8569	8.29859	84.29	2.88	284.13	138.29	122.27	21.44	189.58	440.19	214.65	3.69	4.61	0.1	21.96	0.1	74.28	77.27	4.13	3.19	0.92	38.18	0.1	76.45	6.58	180.26	17671	7772	102.5	98.32	24.38	0.1	175.82
2349	47	1	1	1	1			13.9045	15.2247	142.11	2.72	44.91	1342	12434	53.42	140.84	2048	2481	81.55	3.73	0.1	120.67	25.31	1297	209.62	108.11	4.18	0.1	26.12	0.7	4920	20.9	8178	13581	10345	2127	10053	8648	0.1	197.26
3446	55	0	0	1	1			79.264	28.2291	953.25	6.53	208.76	49.65	94.68	15.15	91.45	103.36	242.08	0.1	0.1	0.1	39.12	0.1	35.89	136.66	0.1	0.1	0.1	0.1	0.1	34.35	13.52	153.61	14307	2279	18.59	49.03	85.25	0.1	246.75
2923	45	1	1	1	1			1.50597	4.5573	87.76	0.68	35.6	97.65	7225	22.6	109.8	13.03	851.91	18.73	5.44	7.44	89.26	3.63	105.67	41.66	3.67	13.57	0.1	542.07	2.26	495.76	13.97	290.4	7982	2399	86.04	188.82	99.8	3.23	182.99
5139	35	1	0	1	0			10.201	53.7418	351.73	2.29	141.61	172.16	44.14	29.46	94.41	16.8	12.15	0.1	3.26	0.1	12.66	0.1	44.28	102.6	0.1	0.1	6.04	13.91	5.48	20.68	3.47	97.88	13749	1564	13.53	21.93	35.68	0.1	53.02
1468	59	0	0	1	0			9.13345	27.3902	227.65	3.89	49.39	100	37.63	17.52	19.23	4	32.18	0.1	0.1	0.1	2.66	0.1	0.1	18.6	0.1	0.1	0.1	17.72	1.89	20.26	2.69	43.17	5365	3825	7.57	18.85	31.88	0.1	73.9
3456	72	0	1	1	1			16.4398	40.1238	242.06	10.2	77.38	217.8	46.89	19.44	88.54	44.1	324.75	0.1	0.1	0.1	14.69	0.1	96.26	129.39	0.1	0.1	0.1	23.88	0.1	42.02	15.59	104.84	14307	6895	0.1	23.67	62.51	0.1	86.23
2956	66	0	1	1	1			12.4637	9.71751	128.84	1.76	233.43	124.94	180.14	20.34	111.92	35.44	54.48	0.1	3.8	6.96	14.38	0.1	19.85	83.64	0.1	0.1	0.1	57.71	0.1	64.68	17.47	62.49	14307	5137	0.1	49.9	37.87	0.1	454.9
3432	61	0	0	1	0			0.380923	27.4141	161.58	1.36	86.22	95.3	295.41	12.59	421.23	132.93	75.33	0.1	0.1	0.1	36.47	0.1	19.28	118.83	0.1	0.1	0.1	22.41	0.1	204.09	8.82	101.52	14307	2739	8.16	37.7	66.18	0.1	196.04
3050	42	1	1	1	1			7.70839	34.8434	266.61	1.67	87.81	91.44	61.9	10.93	17.58	4.73	34.39	0.1	0.1	0.1	28.81	0.1	3.8	35.7	0.1	0.1	0.1	51.25	0.1	100.4	4.88	98.07	10336	3333	7.48	29.86	40.06	0.1	719.83
3450	58	0	0	1	0			30.6514	14.7719	198.58	2.03	205.27	84.07	102.33	4.93	32.03	21.35	54.75	0.1	0.1	0.1	19.78	0.1	0.1	26.2	0.1	0.1	0.1	33.4	0.1	5.53	4.59	60.06	14307	459.29	0.1	19.09	38.9	0.1	15.93
3464	62	0	0	1	0			41.9959	16.2813	418.95	4.21	48.31	49.97	247.48	18.92	61.39	470.61	112.08	13.71	2.33	0.1	30.19	0.1	84.83	104.42	0.1	0.1	0.86	6.77	0.1	145.82	5.8	47.74	10985	1738	21.27	136.52	57.63	0.1	67.66
3461	69	0	1	1	1			14.1743	36.7392	159.1	8.4	266.05	110.4	121.86	8.97	24.11	60.66	100.38	0.1	0.1	0.1	40.31	0.1	12.55	51.16	0.1	0.1	0.1	3.51	2.05	31.32	56.19	30.92	10297	2177	0.1	91.24	53.85	0.1	1985
3664	46	1	0	1	1			8.36961	24.9707	514.54		82.85	68.56	1333	19.1	571.1	548.92	482.63	0.1	0.1	0.1	74.42	0.1	248.47	233.18	3.56	4.75	0.1	13.94	0.1	701.81	19.03	197.57	14307	7198	41.5	126.42	98.74	0.1	37.73
4088	55	0	0	1	0			1.17653	11.9003	166.74	0.3	55.77	47.81	77.02	6.54	7.48	14.18	23.33	0.1	0.1	0.1	8.35	0.1	4.43	47.81	0.1	0.1	0.1	16.32	0.1	7.45	11.25	36.49	9501	630.19	0.1	29.15	15.81	0.1	97.08
3159	46	1	1	1	1			0.700802	18.1519	116.59	0.34	55.84	92.45	509.75	17.74	19.23	4.66	379.55	0.1	0.1	0.1	29.1	0.1	20.42	66.42	0.1	0.1	0.1	5.99	0.1	125.55	7.29	108.75	10072	985.41	22.38	75.72	58.81	0.1	37.73
3006	21	1	1	1	1			72.2746	11.5565	777.87	4.97	377.76	102.6	185.59	10.06	1797	490.31	169.58	0.1	0.1	0.1	37.04	0.1	73.34	32.13	0.1	0.1	0.1	47.64	0.1	89.72	28.84	99.16	11424	6344	35.84	117.73	58.78	0.1	146.24
3465	41	1	0	1	1			17.0102	30.2272	421.71	2.63	107.44	86.6	4039	21.44	185.66	91.71	749.18	0.1	0.1	0.1	104.08	0.1	406.7	161.18	0.1	0.1	0.1	5.32	0.1	394.18	16.16	183.09	17671	5987	46.98	74.97	73.87	0.1	108.04
3173	66	0	1	1	1			13.0108	12.6093	157.87	2.96	202.11	43.13	1751	27.01	139.9	507.14	91.32	42.08	9.8	0.1	55.26	41.04	108.34	10019	431.85	223.78	0.1	70.71	1.31	119.22	197.24	38.03	12303	4944	13.01	78.53	47.81	0.1	660.87
5135	61	0	1	1	1			19.8306	5.39766	621.72	3.54	81.29	70.65	9.05	19.79	0.1	0.1	116.72	0.1	0.1	0.1	64.48	0.1	26.3	12.48	0.1	0.1	0.1	46.27	0.1	47.83	20.62	108.18	3132	408.7	0.1	26.5	32.88	0.1	0.1
3430	56	0	0	1	1			18.4153	65.2499	402.06	3.42	288.95	89.97	176.79	19.44	143.66	155.38	167.79	12.09	334.2	5.31	32.87	0.1	17.01	96.54	0.1	0.1	0.1	7.66	0.1	56.07	11.57	89.44	14276	5493	11.06	113.33	42.64	0.1	689.78
4020	61	0	0	1	1			4.91531	15.6586	175.21	0.24	105.16	83.7	22.51	6.3	12.25	9.61	13.59	0.1	0.1	0.1	4.14	0.1	9.92	27.55	0.1	0.1	0.1	45.56	0.1	11	8.5	37.33	12403	476.01	0.1	66.68	23.74	0.1	318.97
593	58	0	1	1	0			6.36898	15.845	145.15	2.58	16.58	79.56	51.39	4.35	36.65	6.32	27.62	0.1	0.1	0.1	8.8	0.1	7.73	0.1	0.1	0.1	0.1	4.2	0.1	21.26	3.86	37.09	2149	1431	11.14	54.92	11.91	0.1	118.56
1109	67	0	1	1	0			16.1557	15.5138	180.2	7.45	297.65	176.68	47.27	2.7	32.03	14.39	10.23	0.1	0.1	0.1	11.87	0.1	4.98	0.1	0.1	0.1	0.1	11.32	0.1	3.44	18.11	30.9	7103	615.87	43.65	83.97	21.82	0.1	770.29
2314	52	0	1	1	0			12.697	26.3948	269.35	5.86	286.93	145.35	73.66	16.17	62.28	29.33	46.14	0.1	0.1	0.1	7.96	0.1	8.25	144.86	0.1	0.1	0.1	29.92	0.1	38.9	8.44	33.95	13551	3531	6.18	0.1	41.69	0.1	45.09
2808	67	0	1	1	0			11.2293	38.7671	182.61	3.71	37.47	69.53	103.24	10.6	45.57	95.79	93.56	0.1	0.1	0.1	42.54	0.1	6.2	170.69	0.1	0.1	0.1	93.88	0.1	27.75	5.93	36.37	12290	813.24	0.1	1.71	20.31	0.1	32.12
3008	51	0	1	1	0			19.3226	20.6297	214.78	9.35	121.12	81.21	62.61	4.93	59.6	11.45	0.1	0.1	5	0.1	7.32	6.33	14.77	55.29	3.44	0.1	0.1	142.43	2.98	0.1	8.75	14.24	2147	677.78	4.1	64.29	29.78	0.1	232.66
3170	59	0	1	1	0			16.2554	14.3206	286.51	3.49	25.22	130.96	450.2	16.17	76.45	449.29	222.09	0.1	0.1	0.1	18.42	0.1	41.33	44.04	0.1	0.1	0.1	39.67	0.1	218.69	10.66	82.39	14307	8064	10.11	118.6	70.57	0.1	37.73
5136	45	1	1	1	1			1.76041	15.3279	124.25	0.61	92.57	52.54	377.11	10.89	323.1	94.89	287.24	7.01	0.1	0.1	42.32	0.1	31.07	45.95	0.1	0.1	1.33	69.66	0.1	60.7	18.34	109.23	17671	2709	19.21	99.62	65.23	0.1	551.39
3441	48	1	1	1	0			9.64825	14.3616	138.83	3.04	86.38	67.89	30.04	4.93	20.86	34.91	95.63	0.1	0.1	0.1	14.16	0.1	6.71	0.1	0.1	0.1	0.1	7.09	0.87	108.55	21.59	22.65	9984	1266	14.35	52.1	56.37	0.1	469.01
3500	31	1	1	1	0			82.5658	12.3458	622.09	6.11	25.22	47.99	101.73	28.36	117.67	29.33	103.88	15.94	4.08	4.63	12.79	0.1	15.05	171.17	0.1	3.05	6.59	14.27	1.44	19.5	12.17	62.69	12770	715.22	3.75	14.81	62.75	0.1	89.44
3428	34	1	1	1	1			14.4811	6.22903	293.44	1.58	16.26	68.19	3248	15.72	258.94	6.46	126.63	0.1	0.1	0.1	51.01	0.1	17.01	153.93	0.1	0.1	0.1	32.23	0.1	7.44	7.9	100.09	14307	824.86	9.18	13.2	65.14	0.1	0.1
3435	63	0	0	1	1			15.4051	7.80982	399.31	7.19	344.38	82.16	218.6	30.71	415.29	144.42	230.38	0.1	0.1	0.1	20.75	0.1	32.45	181.27	0.1	0.1	0.1	57.71	0.1	91.21	17.61	47.65	14081	2258	4.31	98.2	82.98	0.1	349.02
3433	62	0	1	1	1			15.2339	12.0825	359.14	3.44	21.58	91.44	160.85	27.34	38.17	67.55	78.56	0.1	0.1	0.1	15.54	0.1	13.1	135.11	0.1	0.1	0.1	6.53	1.76	2606	7.22	106.78	12370	8631	6.25	41.84	99.95	0.1	11.18
1511	57	0	1	1	0			11.5927	4.43037		1.63	451.24	135.03	65.07	11.04	52.71	87.61	100.38	0.1	0.1	0.1	49.26	0.1	15.89	163.36	0.1	0.1	0.1	10.68	0.1	23.51	31.12	38.76	12329	1231	4.03	66.29	33.77	0.1	849.19
4093	43	1	1	1	1			0.7899	16.1773	92	4.15	15.94	93.88	55.8	23.85	52.71	4.93	151.46	0.1	0.1	0.1	43.14	0.1	27.28	80.23	0.1	0.1	0.1	12.94	0.1	34.65	6.84	458.76	5980	3726	12.92	45.83	55.65	0.1	59.37
3005	79	0	1	1	0			15.4545	30.9695	108.47	5.15	21.03	81.4	55.8	12.81	13.44	139.99	22.25	0.1	0.1	0.1	6.58	0.1	34.75	75.66	0.1	0.1	0.1	11.64	0.1	38.09	3.79	43.83	13651	683.56	20.56	60.43	61.4	0.1	159.73
3042	55	0	1	1	0			16.357	12.9138		1.22	50.8	107.82	38.42	9.95	60.27	8.04	43.82	0.1	6.49	35.24	19.58	0.1	9.3	49.38	0.1	0.1	0.1	3.51	1.75	23.68	42.47	63.08	10090	178.33	29.24	67.42	65.6	0.1	1884
4494	25	1	0	1	1			41.0055	172.91		4.19	306.31	96.16	1203	44.21	348.24	32.91	404.6	32.44	3.51	0.1	66.89	0.1	252.16	180.51	0.1	0.1	3.16	50.54	3.53	374.54	18.28	546.63	17671	7585	34.52	146.61	156.21	0.1	129.12
3177	52	0	1	1	0			12.9835	9.5557	79.49	2.79	181.17	55.27	150.16	20.34	213.87	169.5	62.02	0.1	0.1	4.41	14.02	0.1	33.03	107.52	0.1	0.1	0.1	28.02	0.8	69.1	10.35	57.38	9252	6665	15.63	55.26	39.74	0.1	84.61
3178	81	0	1	1	0			17.3495	38.8997		9.97	113.31	151.93	46.13	0.1	14.27	103.93	15.18	0.1	0.1	0.1	6.95	0.1	5.71	208.25	0.1	0.1	0.1	0.1	0.1	9.43	5.55	24.25	8257	322.18	5.96	31.68	39.03	0.1	16.89
3287	56	0	1	1	0			8.70986	9.81862		5.22	50.52	96.48	41.92	29.14	80.76	15.08	76.76	0.1	0.1	0.1	36.58	0.1	52.12	116.69	0.1	0.1	0.1	10.06	0.1	173.27	8.67	48.48	14307	1246	0.1	17.13	30.76	0.1	35.87
3411	60	0	1	1	0			8.84059	13.7687		2.46	603.36	98.02	1688	4.06	32.03	28.49	48.2	0.1	0.1	0.1	21.46	0.1	8.25	78.52	0.1	0.1	0.1	13.94	0.1	15.01	15.44	23.71	11674	472.7	0.1	56.33	30.17	0.1	273.42
3439	53	0	1	1	0			21.6218	22.1092	130.95	2.27	33.44	55	69.92	23.62	132.7	8.77	151.55	0.1	6.42	0.1	2.48	3.13	33.6	179.36	0.1	0.1	7.87	35.35	0.82	12.99	21.18	42.76	12864	168.87	8.67	36.58	17.24	0.1	88.64
3444	84	0	0	1	0			15.2741	13.9116		3.44	5.88	80.84	224.02	14.37	18.4	4.8	109.08	0.1	0.1	0.1	53.51	0.1	5.71	12.91	0.1	0.1	0.1	6.53	0.1	16.2	7.9	110.94	7422	2431	65.65	39.05	36.1	0.1	62.85
4839	31	1	1	1	1			5.60101	8.4612	128.01	1.73	48.16	140.29	773.89	12.97	80.94	50.75	431.25	0.1	4.87	0.1	37.87	0.1	122.54	56.23	0.1	0.1	0.1	31.97	0.1	286.76	27.49	182.92	17671	2543	5.39	47.28	39.61	0.1	918.11
3448	51	0	1	1	0			16.2554	8.90768	155.25	2.46	196.93	120.99	440.76	10.93	68.2	142.31	187.14	0.1	0.1	0.1	40.68	0.1	34.75	70.48	0.1	0.1	0.1	36.91	0.1	29.42	19.31	47.66	14307	1601	8.96	33.81	52.48	0.1	635.42
3449	59	0	1	1	0			10.5088	20.433		2.51	24.72	129.53	321.51	9.3	156.41	248.94	111.5	0.1	0.1	0.1	25.95	0.1	28.43	71.63	0.1	0.1	0.1	21.67	0.1	48.92	7.98	36.36	13519	1208	4.13	41.04	47.08	0.1	57.62
3454	54	0	1	1	0			15.1021	30.1533	134.63	12.47	165.68	118.62	77.35	4.35	34.35	111.24	33.24	0.1	0.1	0.1	16.5	23.77	16.45	422.66	11.17	20.33	0.1	62.58	0.1	0.1	13	45.34	7720	426.02	10.7	59.28	39.9	0.1	103.53
3647	60	0	0	1	1			1.55014	23.3226	161.65	1.2	136.11	281.26	46.58	19.89	49.75	133.84	312.95	0.1	0.1	0.1	16.77	0.1	22.82	110.31	0.1	0.1	0.1	13.03	0.1	39.14	7.66	93.38	17671	2676	4.51	46.25	20.46	0.1	199.69
3457	67	0	1	1	0			14.9255	28.9062		9.25	391.54	45.62	60.13	5.73	33.58	205.6	22.94	0.1	0.1	0.1	11.35	0.1	11.73	0.1	0.1	0.1	0.1	11.64	0.71	36.56	29.21	32.5	1788	1362	9.01	68	42.58	0.1	646.09
4887	45	1	1	1	1			12.6011	6.8476	203.61	1.96	11.43	35.69	188.62	6.78	17.11	0.1	123.58	0.1	0.1	0.1	13.12	0.1	104.68	16.61	0.1	0.1	0.1	8.56	0.1	107.15	3.64	23.8	17671	1013	10.12	42.41	62.6	0.1	0.1
3462	67	0	1	1	0			10.2776	47.0011	95.26	4.28	333.96	115.53	207.12	19.1	135.12	45.76	36.16	0.1	0.1	0.1	30.68	0.1	12	200.01	0.1	0.1	0.1	82.1	0.1	38.93	23.75	28.3	11405	922.13	0.1	0.1	36.45	0.1	532.46
3463	81	0	1	1	0			15.1676	14.4641	1208.37	7.14	159.79	148.67	876.79	15.94	41.9	138.01	529.2	0.1	0.1	0.1	102.81	0.1	1138	109.69	0.1	0.1	0.1	20.22	0.1	4005	41.99	472.31	9910	4742	111.99	166.78	165.61	0.1	130.16
3467	70	0	1	1	0			13.2151	14.9158	186.65	5.31	37.1	81.15	66.47	0.1	6.02	251.34	14.61	6.5	0.1	0.1	15.28	0.1	6.71	23.26	0.1	0.1	0.1	0.1	0.1	19.7	17.75	18.06	2479	1271	12.92	38.55	40.41	0.1	172.81
3486	56	0	1	1	0			12.8063	15.9695	206	4.94	123.36	81.47	132.12	23.28	109.8	290.49	57.17	0.1	3.87	6.6	30.65	0.1	37.04	98.2	0.1	3.31	0.1	126.91	0.1	71.3	36.89	91.76	10294	3789	16.97	47.63	63.73	0.1	651.41
4012	69	0	0	1	0			7.65458	69.2925		1.06	114.87	132.3	85.52	4.35	22.49	26.11	50.35	0.1	0.1	0.1	21.43	0.1	0.1	68.16	0.1	0.1	0.1	3.28	0.1	11.4	10.43	19.43	12031	452.91	3.18	7.67	5.36	0.1	418.18
4013	67	0	0	1	0			6.15377	26.7726	85.55	1.42	5.88	71.84	211.57	21.92	35.89	874.49	91.59	6.26	0.1	0.1	18.96	0.1	60.28	98.75	0.1	0.1	0.1	0.1	1.03	104.93	5.18	116.47	13653	2013	28.1	70.1	82.11	0.1	56.74
4425	53	0	1	1	0			21.0198	24.2339	103.35	20.58	30.74	161.7	6.09	0.1	45.57	2.61	0.1	0.1	0.1	0.1	1.43	0.1	0.1	0.1	0.1	0.1	0.1	0.1	0.1	0.1	5.33	11.33	400.36	557.43	10.88	66.17	27.38	0.1	130.16
4492	68	0	0	1	0			3.28696	26.4655		0.87	86.06	51.46	125.79	15.94	44.11	333.32	101.73	0.1	0.1	0.1	5.85	0.1	41.62	155.93	0.1	2.82	0.1	83.73	0.1	39.32	15.73	36.31	11123	1991	6.56	18.85	47.96	0.1	50.52
4530	59	0	1	1	0			6.08804	15.7207		1.17	123.47	76.47	85.2	19.21	121.77	66.59	167.26	0.1	15.85	37.81	19.84	0.1	54.94	74.51	0.1	0.1	0.1	4.45	15.37	74.46	49.29	77.8	12059	4295	0.1	14.15	41.81	0.1	151.01
4577	66	0	1	1	0			7.15323	24.1652	242.06	3.9	218.54	64.65	144.93	13.62	69.63	48.44	57.99	0.1	2.11	0.1	38.79	8.38	36.38	66.07	0.1	0.1	0.1	378.87	0.1	46.79	11.36	47.59	17671	793.17	11.64	6.05	38.75	0.1	147.16
5138	74	0	1	1	0			0.653407	60.65		1.16	59.57	63.11	12.21	12.97	15.72	2.63	3.42	0.1	0.1	3.25	7.14	0.1	9.47	0.1	0.1	0.1	0.96	142.75	10.91	35.02	27.93	29.9	315.87	1849	17.31	120.7	17.54	0.1	1190
5142	50	0	0	1	0			1.25018	36.7916		0.66	31.8	83.3	4.54	0.1	0.1	0.1	0.1	0.1	0.1	0.1	0.1	0.1	0.1	0.1	0.1	0.1	0.1	40.97	0.1	0.1	0.1	10.28	421.36	541.26	0.1	22.47	0.1	0.1	76.8
5327	59	0	1	1	0			13.256	11.698		6.48	48.16	65.88	6.86	0.1	0.1	0.1	0.1	0.1	4.28	0.1	0.1	0.1	0.1	0.1	0.1	0.1	0.1	34.03	0.1	0.1	0.1	5.08	46.81	287.16	8.01	2.02	0.1	89.23	0.1
4118	37	1	0	1	1			11.0015	9.37359	170.59	0.81	339.68	39.85	72.71	7.19	150.52	55.14	115.82	0.1	2.55	0.1	21.15	0.1	24.31	23.98	0.1	0.1	1.03	37.14	0.1	31.25	30.95	52.65	17671	668.49	5.11	54.18	44.84	0.1	804.34
37	25	1	0	2						165.24	2.94				0.1	43.65	1.21	0.1	0.1	0.1	0.1		1.21	0.1	0.1	0.1				0.1	0.1	0.1	131.24	436.57	498.27	6.48	36.8	16.63	1.58
144	59	0	1	2						136.44	15.49				0.1	0.1	0.1	0.1	0.1	0.1	0.1		0.1	0.1	0.1	0.1				0.1	0.1	0.1	12.16	390.15	617.69	0.1	65.28	16.75	0.1
146	40	1	1	2						149.04	7.42				0.1	50.14	0.1	0.1	0.1	0.1	0.1		0.1	10.54	0.1	0.1				0.1	0.1	0.1	3.52	302.2	538.01	0.74	75.1	27.53	0.1
151	44	1	1	2						96.29	14.12				0.1	0.1	0.1	0.1	0.1	0.1	0.1		0.1	0.1	0.1	0.1				0.1	0.1	0.1	2.11	357.55	718.78	0.74	144.48	13.8	0.1
158	52	0	0	2						142.4	1.43				0.1	0.1	0.1	0.1	0.1	0.1	0.1		0.1	0.1	0.1	0.1				0.1	0.1	0.1	2.44	685.62	427.78	4.32	83.34	21.55	0.1
216	77	0	0	2						81.6	0.82				10.7	0.1	2.6	0.1	0.1	1.33	0.1		0.1	42.59	0.1	14.44				0.1	9.94	0.1	2339.35	359.16	390.23	46.99	63.69	29.99	0.1
217	39	1	0	2						196.49	1.27				0.1	0.1	7.2	0.1	0.1	13.34	0.1		3.83	85.93	0.1	10.64				0.1	0.1	0.1	1319.63	208.82	332.09	15.67	35.84	15.78	0.1
222	32	1	1	2						122.01	9.31				6.97	0.1	0.1	0.1	0.1	0.1	0.1		0.02	23.52	0.1	9.28				0.1	71.67	0.1	2870.97	189.9	2030.27	254.81	262.25	23.69	0.1
231	24	1	1	2						235.37	19.84				57.5	0.1	0.79	16.86	0.1	0.58	0.1		1.64	434.59	0.1	951.94				0.1	1550.9	47.03	3879.12	332.79	2353.32	2911.29	4786.36	131.67	0.1
265	26	1	1	2						99.16	13.52				0.1	0.1	0.1	0.1	0.1	0.1	0.1		0.1	0.1	0.1	0.1				0.1	0.1	0.1	0.1	320.27	416.51	2.05	81.33	16.39	0.1
264	24	1	0	2						310.48	1.92				4.67	0.1	0.35	0.1	0.1	1.86	0.1		0.1	0.1	0.1	0.1				0.1	0.1	0.1	0.44	211.8	414.46	4.01	86.08	13.42	0.1
937	46	1	1	2						192.77	11.13				0.1	15.74	0.1	0.1	0.1	0.1	0.1		0.1	0.1	0.1	0.1				0.1	0.1	0.1	11.96	208.16	607.37	10.14	67.17	13.04	0.1
282	84	0	1	2						190.45	18.3				2.23	23.88	5.76	9.17	0.1	4.52	0.1		0.1	0.1	61.12	2.29				0.1	0.1	0.1	11.16	607.76	353.76	0.74	54.03	21.89	0.1
285	78	0	0	2						86.25	0.25				0.1	118.43	0.79	115.02	0.1	9.03	0.1		0.1	5.01	0.1	0.1				0.1	0.1	0.1	5.91	840.63	114.72	6.71	80.97	42.78	0.1
1024	34	1	1	2						142.47	17.42				0.1	0.1	0.1	0.1	0.1	0.1	0.1		0.1	0.1	0.1	0.1				0.1	0.1	0.1	0.1	495.18	422.98	9.41	110.4	12.15	0.1
1037	27	1	1	2						232.92	37.08				14.7	74.82	5.95	0.1	0.1	6.47	0.1		4.02	30.26	0.1	3.82				2.59	0.1	22.92	5.7	286.49	138.66	6.15	78.1	31.36	0.1
1601	35	1	1	2						99.35	9.33				0.59	12.41	6.49	0.1	0.1	0.1	0.1		3.25	0.1	0.1	0.1				0.1	0.1	0.1	7.3	287.93	582.84	9.16	83.2	19.13	0.1
1613	33	1	1	2						121.84	15.33				1.97	36.53	4.67	0.1	0.1	2.88	0.1		0.1	2.18	0.1	0.1				0.1	0.1	0.1	21.1	133.87	706.23	20.14	74.08	20.52	0.1
1690	49	1	1	2						111.72	13.44				0.1	36.53	0.1	0.1	0.1	0.1	0.1		0.99	0.1	0.1	0.1				0.1	0.1	0.1	1.8	417.76	667.36	0.1	79.2	9.63	0.1
1727	41	1	1	2						102.36	22.64				0.1	0.1	39.27	0.1	0.1	4.2	0.1		19.06	0.1	0.1	0.1				0.1	0.1	0.1	56.19	279.18	567.56	48.22	81.53	26.66	0.1
1728	22	1	1	2						108.8	9.02				3.72	0.1	9.14	0.1	0.1	0.1	0.1		269.19	15.23	0.1	0.1				0.1	0.1	0.1	75.09	235.51	673.43	25.28	71.1	10.44	0.1
1730	42	1	1	2						49.68	14.7				8.74	74.82	0.1	0.1	0.1	3.04	0.1		0.1	0.1	0.1	1.46				0.1	0.1	0.1	58.79	310.96	515.07	85.75	93.52	49.89	0.1
568	55	0	1	2						160.58	13.79				0.1	95.4	2.01	0.1	0.1	1.15	0.1		0.29	0.1	0.1	0.1				0.1	0.1	14.68	6.93	422.88	435.14	4.53	77.99	20.52	0.1
845	53	0	0	2						79.92	1.73				0.1	0.1	0.1	0.1	0.1	0.1	0.1		0.1	0.1	0.1	0.1				0.1	0.1	0.1	0.83	296.48	584.43	2.51	70.74	4.49	0.1
849	46	1	0	2						458.11	0.84				3.23	12.41	0.1	0.1	0.1	0.1	0.1		0.1	12	0.1	0.1				0.1	0.1	0.1	0.1	1794.51	497.28	4.73	50.6	12.27	0.1
863	53	0	1	2						189.33	10.81				0.1	0.1	0.1	0.1	0.1	0.1	0.1		0.1	0.1	0.1	0.1				0.1	0.1	0.1	0.1	289.15	676.75	0.1	48.86	9.21	0.1
899	69	0	1	2						209.85	20.37				0.1	2.47	3.17	0.1	0.1	0.1	0.1		0.1	0.1	0.1	0.1				0.1	0.1	0.1	10.55	474.18	687.17	2.37	148.03	16.15	0.1
902	22	1	0	2						315.06	1.86				3.72	0.1	4.3	0.1	0.1	0.77	0.1		0.16	8.47	0.1	0.1				0.1	0.1	0.1	9.05	384.49	488.92	5.01	36.21	9.49	0.1
924	53	0	1	2						176.31	10.09				2.23	0.1	7.2	0.1	0.1	0.1	0.1		1.42	2.18	0.1	0.1				0.1	0.1	0.1	30.19	532.63	774.01	32.68	171.7	17.95	0.1
3179	39	1	1	2						124.82	18.26				0.1	0.1	0.79	0.1	0.1	0.1	0.1		0.1	0.1	0.1	0.1				0.1	0.1	0.1	0.1	305.05	602.76	4.32	116.55	9.35	0.1
3186	36	1	1	2						164.66	12.95				8.52	12.41	2.79	0.1	0.1	0.1	0.1		0.1	0.1	0.1	1.57				0.1	0.1	0.1	1.03	525.42	720.33	4.22	98.76	9.08	0.1
4172	43	1	1	2						101.27	17.75				179.06	0.1	0.79	0.1	0.1	0.1	0.1		0.1	47.73	0.1	481.13				0.08	1645.66	59.9	3513.62	297.16	1523.64	2410.41	2036.93	199.99	0.1
1042	24	1	0	2						254.2	5.13				4.67	50.14	10.7	0.1	0.1	10.78	0.1		0.1	0.1	0.1	1.91				1.23	0.1	28.18	26.5	365.29	320.49	12.37	150.74	20.29	0.1
1119	68	0	1	2						143.39	15.79				0.1	0.1	17.29	0.1	0.1	0.1	0.1		14.01	0.1	0.1	0.1				0.1	0.1	30.09	8.68	295.27	520.19	0.1	18.67	8.8	0.1
1570	51	0	1	2						153.27	10.86				0.1	0.1	0.79	0.1	0.1	0.1	0.1		0.1	0.1	0.1	0.1				0.1	0.1	0.1	6.69	411.84	708.01	3.44	49.06	9.9	0.1
1576	40	1	0	2						202.47	1.17				0.1	0.1	0.1	0.1	0.1	0.1	0.1		0.1	0.1	0.1	0.1				0.1	0.1	0.1	5.8	149.14	466.91	4.32	72.75	8.38	0.1
1591	60	0	0	2						75.29	1.38				0.1	0.1	1.61	7.47	0.1	4.36	0.1		0.1	0.1	0.1	0.1				0.1	0.1	0.1	0.1	125.06	547.97	8.5	87.76	33.13	0.1
1593	70	0	1	2						136.21	4.84				2.98	2.47	0.11	0.1	24.3	13.82	0.1		0.1	12	0.1	2.02				0.1	0.1	0.1	5.2	221.4	626.28	5.29	98.01	63.16	0.1
4228	43	1	1	2						116.92	19.96				1.71	0.1	1.61	0.1	0.1	0.1	0.1		0.1	0.1	0.1	1.8				0.1	0.1	0.1	230.14	171.21	558.72	19.29	64.2	13.55	0.1
4499	27	1	1	2						92.66	12				0.1	0.1	0.35	0.1	0.1	0.1	0.1		0.1	0.1	0.1	0.1				0.1	0.1	0.1	127.45	275.28	235.99	6.94	74.14	6.2	0.1
1678	72	0	1	2						117.06	19.12				5.14	0.1	0.1	0.1	0.1	0.1	0.1		0.1	0.1	0.1	0.1				0.1	0.1	0.1	2.11	498.99	447.33	0.1	77.62	8.66	0.1
1682	27	1	0	2						128.38	1.22				0.1	0.1	0.1	0.1	0.1	0.1	0.1		0.1	0.1	0.1	0.1				0.1	0.1	0.1	115.94	368.06	548.5	73.49	125.99	11.49	0.1
1686	56	0	0	2						15.82	0.31				0.1	0.1	2.79	0.1	0.1	0.1	4.33		0.53	0.1	0.1	0.1				0.1	0.1	0.1	5.64	382.32	731.64	0.1	62.1	13.42	0.1
1688	62	0	0	2						61.36	0.67				0.1	0.1	0.1	0.1	0.1	0.1	0.1		11.64	0.1	0.1	0.1				0.1	0.1	0.1	9.07	323.69	509.85	0.1	53.74	4.97	0.1
4505	22	1	1	2						168.31	18.43				0.1	18.69	1.81	0.1	0.1	0.1	0.1		0.1	0.1	0.1	0.1				0.1	0.1	0.1	13	203.98	325.71	3.67	85.88	4.66	0.1
4626	23	1	1	2						189.91	33.84				39.67	166.9	14.11	9.55	59.32	12.7	1.89		7.35	142.44	0.1	26.42				6.28	0.1	28.66	39.91	272.44	173.56	11.73	90.62	29.35	0.1
4819	45	1	1	2						151.74	21.9				0.1	0.1	0.1	0.1	0.1	0.1	0.1		0.1	1.29	0.1	0.1				0.1	0.1	0.1	0.1	513.75	235.99	0.1	44.51	13.93	0.1
4843	34	1	1	2						137.78	14.01				0.1	12.41	0.1	0.1	0.1	0.1	0.1		0.1	0.1	0.1	9.75				0.1	0.1	0.1	66.6	308.49	840.6	55.47	147.03	25.46	0.1
5145	35	1	1	2						111.53	11.61				0.1	2.47	4.67	0.1	0.1	3.54	0.1		0.1	24.29	0.1	1.12				0.1	0.1	0.1	540.22	362.66	756.84	53.17	134.32	17.11	0.1
5149	39	1	1	2						105.47	18				0.1	0.1	0.1	0.1	0.1	0.15	0.1		0.1	0.1	0.1	0.1				0.1	0.1	0.1	14.41	152.08	433	25.95	110.72	7.96	0.1
5152	29	1	1	2						127.11	13.83				0.1	0.1	1.61	0.1	0.1	0.1	0.1		0.1	0.1	0.1	1.74				0.1	0.1	0.1	315.16	275.97	515.3	89.89	146.61	16.39	0.1
5168	43	1	1	2						77.67	13.54				7.86	28.47	3.17	0.1	0.1	2.03	0.1		0.1	16.12	0.1	9.61				0.1	0.1	0.1	554.47	281.78	1033.66	453.28	350.67	16.03	0.1
5179	40	1	1	2						102.39	20.02				0.1	0.1	7.91	0.1	0.1	0.37	0.1		4.78	8.47	0.1	4.73				0.1	36.77	0.1	736.8	659.34	903.52	1265.71	826.22	661.33	0.1
5181	41	1	1	2						150.9	9.69				0.1	0.1	0.1	0.1	0.1	0.1	0.1		0.1	0.1	0.1	0.1				0.1	0.1	0.1	17.65	197.24	595.31	14.93	84.53	5.29	0.1
1694	71	0	1	2						90.77	8.14				0.1	63.19	0.1	0.1	0.1	0.1	0.1		0.1	0.1	0.1	0.1				0.1	0.1	0.1	2.89	707.37	676.34	0.74	54.53	16.75	0.1
1742	65	0	1	2						196.12	1.71				0.1	0.1	0.1	0.1	0.1	0.1	0.1		0.1	0.1	0.1	0.1				0.1	0.1	0.1	3.75	328.88	391.4	7.53	101.41	9.35	0.1
1743	53	0	1	2						705.84	1.9				0.1	0.1	2.01	0.1	0.1	0.1	9.29		0.1	0.1	0.1	0.1				0.1	0.1	0.1	2.11	294.07	324.59	2.8	87.95	7.09	0.1
1744	50	0	0	2						1407.33	2.8				0.1	26.23	1.61	0.1	0.1	0.58	0.1		0.1	0.1	496.99	0.1				0.1	0.1	0.1	5.2	461.38	360.01	13.39	75.16	14.05	0.1
1745	62	0	0	2						103.63	1.82				14.28	34.62	7.2	6.5	22.05	2.37	228.01		1.85	106.92	1053.6	4.63				39.89	194.15	0.1	89.78	337.51	281.06	11.95	50.42	13.04	281.2
1795	61	0	1	2						61.94	6.62				0.1	2.47	0.1	0.1	0.1	0.1	0.1		0.29	0.1	0.1	0.1				0.1	0.1	0.1	2.14	231.99	465.39	3.79	133.87	20.98	0.1
1799	48	1	0	2						88.4	1.22				0.1	0.1	0.1	0.1	0.1	0.1	0.1		10.17	0.1	0.1	0.1				0.1	0.1	0.1	14.04	195.2	352.23	0.1	71.4	6.5	0.1
2960	35	1	0	2						500.87	0.26				0.1	0.1	0.1	0.1	0.1	0.1	0.1		0.1	0.1	0.1	0.1				0.1	0.1	0.1	1.55	209.73	282.09	0.1	31.56	2.98	0.1
3155	73	0	0	2						58.27	1.39				0.1	0.1	0.1	0.1	0.1	0.1	0.1		0.1	0.1	0.1	0.1				0.1	0.1	0.1	1.64	450.74	395.69	0.1	74.43	4	0.1
3158	80	0	0	2						15.25	1.53				0.1	0.1	0.1	0.1	0.1	0.1	0.1		0.1	0.1	0.1	0.1				0.1	0.1	0.1	1.77	363.39	538.95	4.82	71.52	9.21	0.1
3184	69	0	1	2						445.4	10.55				0.1	0.1	0.1	527.1	0.1	0.1	0.1		5.16	2183.79	0.1	0.1				0.1	82.48	0.1	66.51	404.62	704.77	18.16	186.7	211.45	0.1
3297	61	0	1	2						141.16	9.83				0.1	0.1	2.01	0.1	0.1	0.1	0.1		33.44	0.1	0.1	0.1				0.1	0.1	0.1	24.35	206.41	332.35	36.5	110.93	75.31	0.1
3623	57	0	0	2						81.7	0.7				92.06	12.41	23.68	0.1	0.1	1.68	0.1		2.46	20.33	0.1	0.13				0.1	0.1	1.57	23.28	1258.89	384.59	14.08	90.35	32.71	0.1
3629	52	0	0	2						223.63	2.69				0.1	50.14	3.55	0.1	0.1	0.1	0.1		0.1	0.1	35.28	0.1				3.93	0.1	0.1	20.74	166.61	448.97	6.79	108	17.23	0.1
3633	89	0	0	2						63.04	1.34				0.1	0.1	0.1	0.1	0.1	0.1	0.1		0.77	0.1	0.1	0.1				0.1	0.1	0.1	12.51	642.4	291.03	4.63	32.79	5.6	0.1
3635	64	0	0	2						83.76	1.38				0.1	0.1	0.1	0.1	0.1	0.1	0.1		0.1	0.1	0.1	0.1				0.1	0.1	0.1	9.02	560.96	231.67	11.84	33.73	0.1	0.1
4168	34	1	0	2						280.55	0.63				9.62	0.1	0.1	0.1	0.1	0.1	0.1		0.1	0.1	0.1	105.37				0.1	343.03	7.35	3063.57	327.25	1552.93	562.01	148.03	68.5	0.1
C018	21	1	0	3		1.12501	280.694	4.86656	16.1104	516.37	6.29	0.5	23.43	0.1	0.1	0.1	3.39	15.42	0.1	0.1	0.1	0.1	0.1	240	0.1	29.4	0.1	0.1	0.1	0.1	0.1	0.1	0.1	1220	98.98	0.1	9.57	0.1	0.1	0.1
C020	56	0	0	3		2.87135	18.8251	8.61653	15.7004	171.47	6.35	101.91	115.76	23.35	5.46	64.05	4.94	0.1	0.1	0.1	0.1	0.1	0.1	14.85	66.43	2.18	0.1	0.1	0.1	0.1	0.1	9.19	0.1	2158	725.19	5.98	16.99	6.95	0.1	103.04
C026	19	1	0	3		0.722517	20.7252	2.44142	22.0361	192.4	5.01	69.62	137.13	64.91	80.24	228.73	8.49	6.24	0.1	0.1	0.1	9.55	0.1	710.13	130.45	4.65	0.1	0.1	0.1	0.1	16.6	4.59	19.33	11449	797.79	11.03	44.67	20.14	0.1	0.1
C034	40	1	0	3		1.31644	63.7725	6.23982	18.1071	255.61	5.46	41.62	29.77	76.42	3.97	51.89	7.44	13.74	0.1	0.1	0.1	3.85	0.1	101.07	20.37	4.52	0.1	0.1	0.1	0.1	29.12	7.26	3.8	3457	398.17	0.1	19.19	11.02	0.1	81.19
C037	26	1	0	3		1.00688	36.8054	4.87945	33.736	217.06	4.99	76.28	0.1	5.17	0.1	24.29	3.96	41.98	0.1	0.1	0.1	0.1	0.1	0.1	0.1	0.1	0.1	0.1	0.1	0.1	0.1	0.1	0.1	3071	192.4	0.1	0.1	14.05	0.1	0.1
C041	43	1	0	3		4.30532	193.794	4.31118	37.6654	262.24	6.54	2.88	0.1	0.1	0.1	0.1	0.1	0.1	0.1	0.1	0.1	0.1	0.1	0.1	2.79	0.1	0.1	118.81	0.1	0.1	0.1	0.1	0.1	21.69	0.1	0.1	0.1	0.1	0.1	0.1
C042	26	1	0	3		1.94335	98.9599	6.75381	27.9308	350.5	6.25	171.49	103.26	5.17	3.3	31.68	5.34	8.32	0.1	0.1	0.1	6.09	0.1	8.35	35.49	9.17	0.1	0.1	0.1	0.1	0.1	4.44	0.1	7483	702.74	0.1	19.19	11.12	0.1	0.1
C044	56	0	0	3		0.929444	16.347	3.92458	16.9335	158.39	6.15	77.82	126.83	23.35	0.1	38.71	10.3	11.39	0.1	0.1	0.1	0.1	0.1	29.19	6.6	0.1	0.1	0.1	0.1	0.1	11.18	0.1	0.1	4574	512.23	0.1	25.83	7.79	0.1	23.81
C049	32	1	0	3		2.22029	32.9479	8.14108	22.1072	199.13	5.51	225.07	145.93	311.97	66.24	197.77	41.98	95.93	61.64	16.37	60.64	15.77	7.89	98.21	455.73	12.89	3.91	3.03	48.01	3.46	54.29	24.22	30.31	4532	661.23	27.41	69.28	17.5	65.67	434.17
C050	18	1	0	3		1.98191	54.6384	6.76636	34.423	325.96	7.25	89.76	66.17	30.21	18.14	105.53	10.53	6.9	7.19	3.47	0.1	4.22	0.1	40.18	137.54	8.17	0.1	0.1	9.33	0.1	0.1	10.31	20.79	1592	150.12	10.54	31.68	12.16	0.1	140.57
C051	27	1	0	3		1.2307	121.402	5.34152	21.7877	447.96	5.09	119.83	153.42	64.55	34.91	242.53	30.46	25.49	54.36	8.34	0.1	16.11	3.8	231.68	268.95	6.2	0.1	0.1	37.26	0.1	14.85	16.85	5.75	9505	1143	16.98	56.53	9.88	0.1	344.99
C052	78	0	1	3		7.24174	95.901	12.9517	29.1502	148.83	6.66	282.29	97.27	4424	0.1	0.1	0.1	30.03	0.1	0.1	0.1	1.85	0.1	103.91	0.1	0.1	0.1	0.1	0.1	0.1	1663	9.19	161.79	2524	2278	0.1	0.1	29.15	0.1	567.89
C053	26	1	0	3		1.37431	188.532	6.34017	21.1154	484.56	5.75	116.43	87.48	39.17	5.85	78.1	18.34	13.18	0.1	0.1	0.1	4.96	0.1	25.75	56.14	0.1	0.1	0.1	0.1	0.1	5.25	6.86	0.1	8657	694.66	4.99	16.23	10.35	0.1	55.93
C061	64	0	1	3		6.33408	37.8405	14.7703	12.1929	286.4	16.21	91.97	87.17	32.47	7.08	75.38	15.09	3.23	0.1	0.1	0.1	2.74	0.1	9.61	50.97	3.59	0.1	0.1	0.1	0.1	10.75	9.94	0.1	3251	125.54	21.03	19.19	15.08	0.1	201.33
C063	53	0	1	3		8.81731	41.1975	21.9623	9.5165	183.98	23.31	50.4	136.32	36.95	32.7	158.22	12.79	8.06	36.55	10.52	4.4	6.27	2.99	12.2	199.43	4.52	0.1	0.1	17.69	0.1	10.75	11.41	3.61	1962	397.22	13.37	31.12	15.92	0.1	366.12
C065	64	0	1	3		8.20407	19.6318	17.3558	19.0454	203.67	20.2	8.19	61.96	56.34	0.1	45.44	5.96	4.7	0.1	0.1	0.1	0.1	4.87	0.1	15.54	0.1	0.1	0.1	0.1	0.1	2.96	0.1	0.1	2878	215.88	0.1	7.68	9.31	0.1	23.81
C068	56	0	1	3		7.07438	99.2408	18.7263	13.23	275.89	12.38	221.02	70.69	78.35	38.78	186.89	17.41	100.66	48.47	11.16	0.1	21.68	4.1	49.04	245.97	6.32	0.1	0.1	13.44	0.1	31.77	13.53	24.44	4086	276.4	16.15	57.99	17.96	0.1	397.74
C071	53	0	1	3		6.99967	68.9478	21.5271	11.594	239.32	18.7	0.05	89.37	62.52	0.1	0.1	7.44	5.78	0.1	0.1	0.1	2.56	0.1	0.1	0.1	0.1	0.1	0.1	0.1	0.1	11.18	0.1	3.56	4588	341.25	0.1	0.1	11.59	0.1	0.1
C072	84	0	0	3		1.52693	43.0133	4.14337	25.809	171.51	5.08	60.35	94.99	87.8	11.14	105.53	3.96	10.44	0.1	4.26	0.1	3.85	0.1	0.1	63.87	2.28	0.1	0.1	7.36	0.1	6.69	11.41	0.1	4483	502.55	10.85	39.89	8.55	0.1	262.22
C538	57	0	0	3		1.20866	40.4807	6.15821	10.3704	202.25	5.55	45.67	124.24	28.74	13.58	71.95	4.97	0.1	0.1	4.67	0.1	0.1	0.1	15.39	0.1	0.1	0.1	0.1	13.67	0.1	0.1	8.68	4.42	317.65	367.08	11.05	29.8	15.03	0.1	202.13
C539	66	0	0	3		0.940716	3.89087	5.98839	34.8442	176.66	5.32	20.62	225.5	55.84	22.11	98.65	6.97	0.1	19.98	5.17	0.1	3.33	0.1	38.68	22.58	0.1	0.1	0.1	4.22	0.1	3.2	6.3	6.34	438.93	603.16	10.56	71.15	16.76	0.1	174.93
C540	43	1	0	3		1.51188	98.9599	5.02105	40.3739	328.97	5	140.23	247.6	77.48	39.5	162.94	14.4	5.5	38.32	14.23	3.63	6.44	3.97	52.29	45.36	3.61	0.1	0.1	18.61	0.1	3.86	13.79	5.39	283.66	462.05	16.33	46.1	7.11	0.1	264.97
C541	21	1	0	3		2.14723	86.0203	6.18333	12.0596	232.11	6.99	2.96	78.63	13.01	4.73	35.35	5.46	0.1	0.1	0.1	0.1	0.1	0.1	1.63	0.1	0.1	0.1	0.1	0.1	0.1	0.1	0.1	0.1	202.78	323.74	0.1	9.59	15.18	0.1	53.15
C547	67	0	1	3		8.36633	47.1289	22.5975	6.75899	233.74	19.04	21.53	232.48	43.53	27.1	71.95	8	5.02	17.98	4.67	0.1	2.07	0.1	23.94	5.6	0.1	0.1	0.1	0.1	0.1	0.1	7.49	13.45	639.7	781.95	8.93	52.94	14.24	0.1	180.48
C021	21	1	1	3		4.06922	35.444	9.69398	3.76923	145.43	11.18	2.32	43.85	0.1	0.1	75.38	10.98	14.58	0.1	0.1	0.1	3.11	0.1	274.99	76.64	4.52	0.1	0.1	0.1	0.1	6.9	0.1	6.83	10828	596.33	0.1	9.57	15.36	0.1	0.1
C552	51	0	1	3		7.62443	104.669	14.2781	162.946	205.41	18.71	114.67	163.77	85.87	45.3	117.37	26.29	36.87	22	6.46	0.1	16.39	3.16	96.2	52.51	0.1	0.1	0.1	3.51	0.1	23.61	11.64	12.1	3517	1322	12.89	61.4	23.91	0.1	169.31
C555	59	0	1	3		0.802989	55.6652	3.48506	126.305	125.96	4.43	250.06	119.86	142.43	84.54	240.86	27.9	12.87	121.06	28.78	15.62	14.49	13.92	104.96	89.28	6.75	0.1	7.23	53.51	3.31	24.09	26.86	17.67	359.37	429.82	22.32	81.01	30.62	10.09	579.68
C556	53	0	1	3		0.0200241	16.2198	0.727525	10.6011	162.61	3.47	140.46	100.64	71.09	32.22	117.37	13.31	5.14	44.44	9.5	4.06	3.46	4.48	33.72	26.41	0.1	0.1	0.1	8.63	0.1	2.78	9.87	3.1	265.82	241.35	11.3	29.8	19.1	0.1	252.9
C023	19	1	1	3		0.723584	12.9085	2.39622	7.8234	188.46	4.49	63.29	279.63	133.04	5.18	286.92	0.1	22.62	0.1	0.1	0.1	5.85	0.1	345.45	144.39	16.3	0.1	0.1	0.1	0.1	39.11	0.1	24.71	10692	1903	6.01	44.67	24.28	0.1	0.1
C024	38	1	1	3		7.59969	26.6492	15.14	12.7273	182.23	16.83	21.99	84.12	19.66	1.52	20.33	11.62	10.23	0.1	0.1	0.1	9.01	0.1	167.58	118.54	17.54	0.1	0.1	0.1	0.1	0.1	0.1	8.33	10424	590.43	0.1	34.53	15.93	0.1	0.1
C567	59	0	1	3		6.41775	52.4115	13.0992	7.95295	207.08	15.6	49.1	225.12	56.94	42.13	140.86	33.74	8.01	17.98	5.17	0.1	5.61	0.1	96.2	60.71	0.1	0.1	0.1	6.53	0.1	7.67	8.88	8.17	3354	1376	14.12	84.97	29.57	0.1	196.8
C025	40	1	1	3		5.17373	34.1036	15.2523	6.91976	321.7	14.49	0.18	145.6	74.03	2.57	43.45	16.97	10.39	0.1	0.1	0.1	3.6	0.1	261.52	111.27	11.98	0.1	0.1	0.1	0.1	11.53	3.62	5.26	8737	2069	0.1	29.31	15.61	0.1	0.1
C608	59	0	1	3		8.62701	71.9654	18.3332	20.3404	160.27	17.79	60.22	195.27	108.15	56.43	152.06	20.36	14.97	56.58	7.82	4.49	10.06	6.04	81.58	75.05	2.53	0.1	2.68	10.86	0.1	5.4	11.05	5.32	2565	1100	12.89	46.1	12.66	0.1	317.94
C609	63	0	0	3		1.58491	51.2152	7.34198	18.2111	155.8	6.24	73.98	117.63	78.54	18.23	95.42	13.31	33.87	4.84	7.27	0.1	0.1	0.1	30.58	44.35	0.1	0.1	0.1	4.22	0.1	9.41	10.46	11.59	3237	476	7.39	25.95	17.85	0.1	160.76
C651	71	0	0	3		0.826053	33.4412	4.7053	8.863	119.85	8.59	58.5	118.78	48.41	12.79	52.86	18.01	8.94	10.7	0.1	0.1	3.54	0.1	9.25	127.31	0.1	0.1	1.69	163.09	0.1	0.1	0.1	9.62	7265	231.58	0.1	32.55	32.74	0.1	64.83
C655	50	0	0	3		0.771624	102.936	3.66883	6.72685	229.68	5.34	28.32	93.66	95.53	21.84	38.84	34.3	25.58	59.4	0.1	0.1	6.39	6.34	29.31	78.66	0.1	4.65	5.27	47.33	0.1	0.1	3.36	5.91	4898	384.03	0.1	43.16	33.05	0.1	103.41
C028	30	1	1	3		8.05665	26.9519	21.8302	6.43797	203.76	20.74	66.52	181.86	0.1	2.57	28.51	9.79	4.11	0.1	0.1	0.1	5.85	0.1	836.56	60.18	1968	0.1	0.1	0.1	0.1	120.95	4.59	305.13	6327	883.32	87.15	415.69	66.39	0.1	0.1
C677	61	0	0	3		1.14668	68.7185	7.81705	34.7676	155.63	5.4	221.7	104.86	80.16	16.34	70.78	39.69	34.81	0.1	0.1	0.1	13.18	3.48	37.15	68.87	0.1	0.1	3.53	18.8	4.23	5.52	7.42	10.02	8212	1064	12.32	78.23	77.43	0.1	437.39
C691	62	0	0	3		1.30714	388.529	7.23984	7.14515	695.55	11.16	28.32	60.11	24.36	14.27	109.72	17.44	12.96	19.4	2.78	0.1	5.83	9.08	15.27	101.69	0.1	0.1	4.54	116.46	0.1	4.37	4.5	6.98	5868	312.79	10.28	34.45	17.04	0.1	106.51
C029	26	1	1	3		7.14232	20.1759	20.1921	3.26649	206.37	16.04	132.17	118.94	6.84	0.1	11.51	4.29	0.1	0.1	0.1	0.1	1.55	0.1	9.88	0.1	0.1	0.1	0.1	0.1	0.1	0.1	4.26	0.1	1263	179.2	5.63	5.15	10.33	0.1	0.1
C696	78	0	0	3		0.741682	56.2857	2.77254	13.6334	163.42	5.78	7.02	98.16	208.26	15.11	40.8	28.44	84.13	0.1	0.1	0.1	8.69	0.1	12.21	136.13	0.1	0.1	1.96	20.06	3.02	25.5	4.91	22.6	8628	1264	0.1	18.92	60.78	0.1	24.06
C742	69	0	0	3		1.0952	43.3806	3.96311	34.2701	152.72	5.18	12.32	124.84	42.3	27.47	65.54	16.03	44.68	285.4	3.51	0.1	6.85	3.09	36.89	63.26	0.1	3.53	6.66	28.59	0.1	4.8	6.88	6.29	4513	701.93	4.88	65.88	19.59	0.1	121.35
C750	76	0	0	3		1.00688	41.7387	3.14192	12.9282	122.77	4.86	202.33	164.44	57.44	20.76	86.41	21.48	11.09	0.1	4.08	0.1	5.07	0.1	15.51	181.76	0.1	0.1	6.4	1227	0.1	20.79	6.94	9.69	2248	694.5	5.47	6.79	24.57	0.1	71.37
C033	40	1	1	3		8.46472	79.4393	25.4777	4.68499	217.75	18.26	111.34	96.09	21.04	5.46	51.89	10.53	4.7	0.1	0.1	21.51	9.42	0.1	259.39	113.83	10.91	0.1	0.1	0.1	0.1	8.59	6.86	7.14	9178	768.62	11.74	74.06	16.67	9.88	187.43
C036	32	1	1	3		0.982633	437.711	6.18961	20.7626	788.31	5.21	1.46	50.7	219.22	0.1	16.53	23	0.1	0.1	0.1	0.1	4.59	0.1	29.53	0.1	0.1	0.1	0.1	0.1	0.1	49.53	0.1	0.1	1273	302.56	0.1	11.35	9.88	0.1	0.1
C039	28	1	1	3		8.37607	29.5767	24.4881	10.1729	335.97	19.71	47.23	59.36	0.1	0.1	64.05	16.01	5.78	0.1	0.1	0.1	6.65	0.1	4.78	45.8	0.1	0.1	0.1	50.14	0.1	4.26	6.46	0.1	5948	259.09	9.89	14.67	12.44	0.1	81.19
C549	28	1	1	3		4.80036	50.2281	12.3655	17.6919	232.01	12.45	160.79	147.45	123.69	85.07	190.13	46.19	16.82	85	17.3	3.22	10.89	10.4	122.69	74.02	3.9	0.1	4.99	15.61	2.78	9.16	16.84	16.88	2586	1120	18.71	115.62	37.65	3.28	400.59
C550	24	1	1	3		NA	60.2927	NA	38.2898	287.89	11.22	19.38	151.12	109.13	52.71	108.14	40.01	107.67	14.04	4.92	0.1	9.5	0.1	169.25	70.96	0.1	0.1	0.1	0.1	4.07	23.28	4.74	4.83	4523	1664	8.64	60.72	17.23	0.1	109.01
C563	20	1	1	3		9.48253	93.1692	29.3657	6.21367	283.88	26.53	2.53	72.78	78.54	35.32	92.17	32.94	68.05	8.35	3.94	0.1	2.32	0.1	152.7	64.81	0.1	0.1	0.1	4.96	5.32	18.86	10.66	8.86	3607	937.81	7.06	51.08	14.87	0.1	127.99
C566	24	1	1	3		9.80929	64.8801	35.202	10.7992	249.99	27.9	6.96	89.33	152.44	42.66	57.75	50.75	26.13	0.1	0.1	0.1	6.16	3.24	44.11	18.85	0.1	0.1	0.1	0.1	0.1	17.86	7.09	3.85	3408	1878	7.72	102.46	10.15	0.1	262.57
C569	32	1	1	3		7.21098	48.8611	20.8612	12.093	174.09	18.84	139.09	52.79	36.73	12.69	54.11	26.29	48.93	0.1	0.1	0.1	1.83	0.1	58.64	13.49	0.1	0.1	0.1	13.19	0.1	2.99	8.68	10.13	2676	671.84	3.89	37.02	26.37	0.1	67.99
C669	35	1	1	3		6.39679	70.5643	14.9856	11.4613	197.42	11.13	167.12	110.19	34.9	40.15	100.12	57.9	23.33	5.68	11	0.1	8.03	3.98	71.7	179.68	9.11	0.1	8.97	17.55	0.1	3.91	8.56	5.88	14851	741.77	5.07	49.61	26.83	0.1	168.19
C695	25	1	1	3		0.778171	112.083	5.58361	16.796	313.96	6.37	18.84	121.08	106.94	38.53	67.88	65.05	198.76	13.71	2.21	0.1	11.7	3.21	25.8	147.89	0.1	0.1	2.7	84.98	0.1	3.65	5.03	11.37	17671	2668	0.1	47.47	10.22	0.1	54.04
15	36	1	0	4						1217.15	2.8				2.56	0.1	0.08	0.1	0.1	0.1	0.1		0.1	7.45	0.1	0.57				0.76	0.1	1.33	1.77	514.7	702.07	2.13	78.51	5.3	0.1
19	41	1	0	4						235.53	1.98				1.13	0.1	5.06	0.1	0.1	4.94	0.1		5.3	8.57	0.1	0.44				0.49	0.1	11.91	7.4	318.94	756.85	4.76	43.3	7.42	0.1
48	66	0	0	4							1.86				0.1	0.1	0.1	0.1	0.1	0.1	0.1		0.53	0.1	0.1	0.1				0.1	0.1	0.1	107.51	365.66	623.39	26.5	44.36	16.99	0.1
75	40	1	0	4						1448.49	2.39				2.56	10.58	2.63	15.22	0.1	0.1	0.1		0.45	117.64	0.1	0.51				0.49	0.1	6.78	19.77	1627.55	603.27	6.9	96.1	21.42	0.1
315	58	0	0	4						137.33	0.89				4.43	40.19	1.21	0.1	0.1	2.03	0.1		0.1	7.38	0.1	0.1				0.1	0.1	0.1	2.26	249.77	524.57	1.69	109.3	14.05	0.1
403	35	1	0	4						385.12	2.15				0.1	0.1	2.03	0.1	0.1	0.1	0.1		3.01	0.1	0.1	0.1				0.49	0.1	2.93	3.61	243.87	588.79	4.24	84.74	2.8	0.1
413	51	0	0	4							1.35				10.91	0.1	1.41	0.1	0.1	0.1	0.1		0.53	0.1	0.1	0.1				0.1	0.1	0.1	0.1	266.28	663.04	0.1	41.81	15.54	0.1
414	53	0	1	4						357.86	11.18				0.1	3.17	0.52	0.1	0.1	0.1	0.1		0.1	0.1	0.1	0.1				0.44	0.1	0.1	1.92	228.84	693.94	0.41	38.56	9.84	0.1
427	73	0	1	4						78.3	24.17				0.1	0.1	1.44	0.1	0.1	0.5	0.1		3.09	1.85	0.1	0.1				0.81	0.1	3.42	3.16	244.35	736.55	2.4	68.08	15.86	0.1
1062	43	1	0	4						570.1	5.01
1065	60	0	0	4						116.38	4.48				4.66	21.82	3.11	0.1	0.1	1.17	0.1		1.5	49.71	0.1	1.58				0.54	0.1	7.61	15.85	198.65	367.14	4.39	91.73	16.16	0.1
1103	45	1	0	4						401.41	1.66
1465	70	0	1	4						151.19	13.11				24.71	100.48	0.1	1.19	0.1	0.1	0.1		0.1	29.9	18.44	8.88				2.03	0.1	4.37	3.49	203.42	509.82	5.12	20.24	19.17	0.1
1507	65	0	1	4						143.64	13.72				0.38	7.2	4.08	5.01	0.1	0.1	0.1		0.03	69.91	0.1	1.01				6.69	0.1	4.82	4.2	1337.22	954.1	4.53	139.55	14.51	0.1
1508	64	0	0	4							1.3				5	0.1	1.68	0.1	0.1	0.1	0.1		2.78	3.1	0.1	0.1				0.44	0.1	5.16	2.85	412.77	496.74	6.24	55.04	15.41	0.1
1509	55	0	1	4						130.96	14.62				0.1	0.1	6.55	1.19	0.1	0.1	0.1		7.17	0.1	28.11	1.11				0.54	0.1	4.14	6.55	213.06	546.78	4.67	81.55	20.67	0.1
1510	79	0	1	4						256.22	28.9				0.1	0.1	3.84	0.1	0.1	4.8	0.1		3.01	0.1	0.1	0.1				1.4	0.1	0.35	4.54	378.33	1017.42	5.63	164.28	6.82	0.1
1521	54	0	1	4						106.05	19.17				0.1	0.1	0.98	1.59	0.1	0.1	0.1		4.67	8.84	0.1	0.71				0.7	0.1	2.42	7.48	341.57	757.83	9.37	148.06	15.71	0.1
1522	61	0	1	4						211.55	17.88				1.13	16.51	6.42	0.1	0.1	1.17	0.1		1.66	30.14	0.1	2.87				1.34	0.1	0.35	3.41	409.5	859.8	2.78	100.27	10.14	0.1
1764	62	0	1	4						226.55	48.81				3.26	17.88	1.91	0.1	1.88	0.68	0.1		1.58	10.21	0.1	1.75				1.22	0.1	10.59	2.4	492.31	625.37	3.14	31.81	19.7	0.1
1765	62	0	1	4						215.18	29.56				0.1	0.1	5.19	0.1	0.1	1.79	0.1		0.1	6.89	0.1	0.64				1.04	0.1	8.43	6.79	282.27	532.31	1.98	50.07	23.07	0.1
1766	65	0	1	4						193.21	48.56				6.72	27.93	2.99	1.39	0.1	2.24	0.1		0.7	12.1	0.1	2.46				2.39	0.1	9.81	5.59	185.39	627.32	6.97	157.62	21.95	0.1
1767	66	0	1	4						144.23	14.88				1.49	3.17	1.21	0.1	0.1	0.1	0.1		1.02	6.32	0.1	0.84				1.4	0.1	4.6	6.61	318.16	211.79	3.69	82.52	14.43	0.1
1791	55	0	1	4						93.26	14.16				0.19	0.1	4.08	0.1	0.1	0.85	0.1		1.66	16.31	0.1	0.31				1.16	0.1	4.6	7.96	351.6	506.17	4.29	87.27	10.67	0.1
1792	51	0	0	4						155.15	1.16				0.1	0.1	1.44	0.1	0.1	0.1	0.1		7.33	3.1	0.1	0.1				1.04	0.1	0.1	6.51	279.42	382.4	1.68	77.36	7.88	0.1
1794	48	1	0	4						130.1	2.04
20	39	1	1	4						199.43	24.29				1.49	19.22	7.29	0.1	0.1	1.17	0.1		5.14	13.69	0.1	0.64				0.81	0.1	0.1	2.73	208.92	465.72	2.53	85.15	7.57	0.1
1806	31	1	0	4						99.26	3.16
1807	50	0	1	4							13.94				6.04	0.1	6.05	0.1	0.1	9.89	0.1		7.02	16.05	0.1	0.71				0.76	0.1	6.78	7.52	173.39	425.64	1.84	48.79	11.65	0.1
1829	60	0	1	4						674.97	2.92				0.1	0.1	0.75	0.1	0.1	0.1	0.1		0.1	4	0.1	0.05				0.51	0.1	1.33	0.92	46.47	245.88	0.41	60.98	4.24	0.1
1831	60	0	1	4						164.07	13.05				0.1	0.1	0.1	0.1	0.1	0.1	0.1		0.1	0.1	0.1	0.1				1.04	0.1	0.7	3.86	207.67	669.91	2.27	25.79	15.56	0.1
45	49	1	1	4						137.06	18.05				0.1	0.1	4.57	0.1	0.1	0.1	0.1		4.51	1.2	0.1	0.71				3.03	0.1	0.35	119.87	140.69	267.95	35.76	95.55	7.27	0.1
1848	57	0	0	4							3.16				6.04	3.17	0.19	0.1	0.1	1.94	0.1		0.1	34.52	0.1	2.9				0.44	0.1	2.93	492.63	153.07	472.54	32.89	82.38	7.12	0.1
47	38	1	1	4						170.94	13.71				0.1	20.53	2.15	0.1	0.1	1.79	0.1		19.54	0.1	0.1	1.92				1.04	0.1	2.68	128.84	236.99	311.93	14.68	79.23	15.34	0.1
2112	63	0	0	4							0.67				1.13	21.82	4.33	1.59	0.1	0.5	0.1		0.1	1.85	15.18	1.04				1.28	0.1	0.1	3.65	156.27	497.57	1.84	49.32	10.44	0.1
2115	55	0	1	4						141.97	6.98				0.1	0.1	1.21	0.1	0.1	0.1	0.1		0.1	4.59	0.1	0.38				0.49	0.1	1.75	5.67	295.03	578.12	1.34	40.94	5.15	0.1
2119	54	0	1	4						233.11	21.1				0.1	0.1	1.33	0.1	0.1	0.1	0.1		0.1	0.1	0.1	0.1				0.44	0.1	1.61	4.04	250.88	437.53	0.1	46.5	1.81	0.1
2121	55	0	0	4							2				0.1	13.65	9.55	0.1	0.1	0.1	0.1		10.59	16.31	0.1	0.1				0.54	1.24	3.06	4.61	372.81	387.37	9.21	194.19	13.76	0.1
49	49	1	1	4						125.81	20.49				1.49	24.32	4.57	0.1	0.1	1.33	0.1		5.14	11.83	0.1	3.69				0.93	0.1	0.7	175.73	215.05	522.45	27.14	161.09	18.27	0.1
85	41	1	1	4						137.11	15.69				0.1	0.1	3.84	0.1	0.1	0.1	0.67		4.04	17.35	0.1	0.38				0.49	0.1	7.41	2.83	1283.11	836.31	0.57	46.92	6.97	0.1
228	34	1	1	4							12.25				4.31	10.58	1.44	0.1	0.1	3.53	0.1		1.98	37.41	0.1	23.01				0.78	82.77	6.99	5451.14	235.85	2240.49	263.45	218.28	28.17	0.1
2198	65	0	1	4						173.07	18.22				0.1	21.82	1.21	0.1	0.1	0.1	0.1		0.1	8.57	0.1	0.1				2	0.1	4.37	10.94	202.17	1222.63	5.88	108.48	13.76	0.1
2200	62	0	0	4							1.22				0.1	0.1	0.08	0.1	0.1	0.1	0.1		0.1	9.39	0.1	0.1				0.34	0.1	0.1	12.84	666.4	759.43	1.51	74.65	8.18	0.1
2202	53	0	0	4							2.89				0.1	0.1	0.52	0.1	0.1	0.1	0.1		0.1	4.89	0.1	0.1				0.54	0.1	2.42	12.47	193.69	381.78	11.59	106.73	8.78	0.1
2204	53	0	0	4							2.05				0.1	0.1	0.08	0.1	0.1	0.1	0.1		0.1	3.4	0.1	0.1				0.49	0.1	0.1	6.13	149.51	333.5	0.1	43.4	5.76	0.1
2230	58	0	0	4							0.95				0.1	56.04	5.19	0.1	0.1	0.1	0.1		0.1	15.01	0.1	0.1				0.44	0.1	3.06	3.84	592.74	435.59	3.79	53.11	8.86	0.1
2241	54	0	1	4							17.03				0.1	0.1	1.21	0.23	0.1	0.1	0.1		0.1	1.53	0.1	0.1				0.49	0.1	1.61	3.45	534.21	615.87	4.76	81.67	13	0.1
2242	59	0	1	4							22.58				2.91	21.82	3.11	0.1	0.1	0.85	6.72		0.1	10.21	138.48	0.31				2.96	8.98	2.55	13.5	179.75	316.23	3.08	26.98	4.85	58.86
2254	51	0	1	4							13.51				0.1	0.1	0.75	0.1	0.1	0.1	0.1		0.03	0.1	0.1	0.1				0.49	0.1	0.1	8.25	686.77	496.76	8.62	89.08	3.56	0.1
314	24	1	1	4						102.62	11.75				0.1	0.1	10.56	16.79	0.1	0.1	0.1		9.97	0.86	13.75	0.1				0.65	0.1	0.1	2.02	349.83	509.03	3.47	48.51	6.21	0.1
316	28	1	1	4						291.42	19.9				0.38	0.1	0.41	0.1	0.1	2.38	0.1		0.1	11.29	0.1	0.34				0.39	0.1	2.93	3.06	546.37	463.99	3.99	53.78	16.16	0.1
2788	50	0	1	4							8.93				17.12	26.75	1.21	0.1	7.11	5.49	0.1		0.1	32.1	0.1	3.55				0.44	0.1	0.7	4.79	419.93	727.4	6.97	101.51	11.8	0.1
2789	51	0	1	4							8.51				11.29	26.75	2.39	0.1	9.98	3.53	0.1		0.1	35.49	0.1	2.19				0.62	0.1	6.88	0.22	698.07	505.53	4.19	55.32	19.32	0.1
2790	51	0	1	4							20.76				0.1	3.17	0.3	0.6	0.1	52.46	0.1		0.1	0.1	0.1	0.1				0.46	0.1	0.1	1.54	674.42	534.74	4.67	117.19	5.61	0.1
2791	54	0	0	4							1.34				0.1	0.1	0.1	0.1	0.1	0.1	0.1		0.94	0.1	0.1	0.1				0.54	0.1	1.03	1.45	336.78	322.77	3.47	76.51	6.97	0.1
2792	52	0	1	4							14.3				0.19	0.1	1.09	0.1	0.1	0.08	0.1		0.1	0.13	36.01	1.48				0.98	0.1	4.14	3.86	385.6	526.19	1.91	45.71	4.54	0.1
2795	72	0	0	4							0.8				0.1	0.1	0.41	0.1	0.1	9.48	6.83		0.1	0.1	0.1	0.1				0.93	0.1	0.1	0.96	444.8	375.18	875.49	268.08	5	0.1
2800	66	0	1	4							8.41				1.31	13.65	0.1	0.1	0.1	2.38	0.1		0.1	0.51	0.1	0.1				0.78	0.1	0.1	5.63	175.11	528.41	4.9	54.23	5.45	0.1
317	42	1	1	4						100.48	26.43				0.1	7.2	1.56	0.6	0.1	0.1	0.1		0.1	4.59	0.1	0.02				0.44	0.1	2.29	3.71	403.4	811.39	2.27	45.43	13.91	0.1
2880	51	0	1	4							16.85				0.1	0.1	0.41	2.63	0.1	0.1	0.1		0.1	9.12	0.1	3.07				0.44	0.1	6.78	1076.51	307.72	533.55	201.8	189.17	4.7	0.1
332	28	1	1	4						113.78	19.03				8.08	0.1	1.21	0.1	0.1	6.04	4.23		1.66	2.17	13.26	1.95				1.65	2.94	0.1	6.39	328.57	657.94	6.2	58.36	8.63	3.57
334	47	1	1	4						74.19	12.32				0.1	0.1	0.08	0.1	0.1	0.1	0.1		0.1	2.79	0.1	0.1				0.81	0.1	0.1	0.1	340.8	607.98	3.14	60.09	11.8	0.1
416	44	1	1	4							13.89				1.13	0.1	1.56	0.1	0.1	0.08	0.1		0.1	0.1	0.1	0.05				0.93	0.1	1.18	4.2	144.12	806.39	5.25	67.7	10.67	0.1
428	46	1	1	4						133.73	16.53
430	44	1	1	4						176.22	28.65
1793	48	1	1	4						161.27	9.35
3346	60	0	1	4							25.89				0.1	0.1	0.1	0.1	0.1	0.1	0.1		0.1	0.1	0.1	0.1				0.59	0.1	0.35	2.27	336.86	860.21	0.1	73.86	2.87	0.1
3347	50	0	1	4							18.76				0.1	0.1	11.07	0.1	0.1	0.1	0.1		73.24	0.1	0.32	0.1				0.65	10.6	5.93	26.27	275.46	540.25	3.47	70.71	7.88	0.1
3348	54	0	1	4							31.47				0.1	19.22	0.08	0.1	0.1	0.1	0.1		0.1	0.1	0.1	0.1				0.39	0.1	0.7	5.87	697.22	710.89	3.79	85.9	1.96	0.1
1805	40	1	1	4							11.48
1833	39	1	1	4							10.13
2110	49	1	1	4							1.1
2141	44	1	1	4							15.4
3502	55	0	0	4						111.43	1.59				0.1	19.22	2.51	0.1	0.1	0.1	0.1		0.1	4.89	0.1	0.31				0.7	0.1	6.57	1.15	162.6	445.09	1.51	40.2	6.36	0.1
2150	38	1	1	4							12.64
2152	39	1	1	4							0.97
2196	49	1	1	4							20.65
2752	48	1	1	4							17.68
3507	61	0	1	4						86.85	11.11				0.1	0.1	0.19	2.63	0.1	0.1	0.1		0.1	0.86	0.1	0.1				0.81	0.1	4.37	7.64	252.73	365.85	3.63	84.1	6.06	0.1
3509	54	0	1	4							14.62				0.1	0.1	0.75	1.79	0.1	0.1	0.1		0.1	0.1	0.1	0.1				0.44	0.1	5.05	4.69	207.26	318.21	2.53	64.68	4.24	0.1
2801	32	1	1	4							10.65
4433	36	1	0	4							0.99
2881	49	1	1	4							24.19
4435	54	0	1	4							10.63				1.49	0.1	5.56	0.1	0.1	0.1	0.1		2.14	13.95	10.8	1.31				1.16	0.1	4.14	10.78	334.54	1503.63	1.51	34.42	21.65	0.1
4436	50	0	1	4							11.44				4.31	16.51	3.59	0.1	0.1	0.1	0.1		0.2	56.44	0.1	2.05				0.65	0.1	0.53	2.4	272.92	819.72	0.1	29.13	5.98	0.1
2882	48	1	1	4							19.95
4440	51	0	1	4							15.3				39.55	109.8	0.1	0.1	44.84	0.1	0.1		0.1	341.34	0.1	5.34				0.65	0.1	0.1	3.18	296.36	327.46	0.1	65.2	9.23	0.1
2883	49	1	1	4							13.05
4447	53	0	1	4							18.92				0.1	3.17	0.3	0.1	0.1	0.31	0.1		0.1	44.08	0.1	0.38				0.76	0.1	1.03	4.2	213.23	47.82	6.75	85.08	13.91	0.1
4449	54	0	0	4							0.93				11.96	82.63	3.84	0.15	22.35	1.64	0.1		0.1	75.31	0.1	3.14				1.22	0.1	1.33	0.22	313.65	328.8	2.47	70.59	9.39	0.1
4450	32	1	0	4							3.27
4451	57	0	1	4							13.86				40.36	63.46	0.3	0.1	63.69	15.79	0.1		4.75	111.39	0.1	10.42				0.87	0.1	4.37	2.81	215.38	639.76	3.53	82.23	17.22	0.1
4452	54	0	0	4							0.9				0.1	0.1	0.08	0.06	0.1	0.1	0.1		0.1	5.18	0.1	0.1				0.7	0.1	0.7	3.02	338.79	322.97	0.1	32.11	6.74	0.1
4453	52	0	0	4							0.46				0.76	0.1	0.75	0.1	0.1	0.1	0.1		0.1	8.01	0.1	0.1				0.76	0.1	2.42	9.57	412.39	443.09	2.13	85.2	3.18	0.1
4454	41	1	0	4							1.79
3425	45	1	1	4							1.42
3426	37	1	1	4							10.99
3470	42	1	1	4						99.35	21.2
4968	68	0	1	4							14.34				3.61	29.11	4.45	0.1	0.1	1.64	0.1		2.14	22.19	0.1	1.24				0.87	0.1	2.42	0.96	313.72	707.8	0.1	69.64	10.74	0.1
4969	67	0	1	4							20.62				0.1	0.1	0.98	0.06	0.1	0.1	0.1		4.35	0.1	0.1	0.44				0.7	0.1	0.1	4.16	356.68	720.35	0.1	34.49	13.31	0.1
4970	83	0	1	4							9.27				0.1	0.1	4.57	0.1	0.1	0.1	0.1		3.88	5.75	0.1	1.18				0.87	0.1	1.03	4.59	283.53	413.35	0.41	61.42	13.31	0.1
4971	62	0	1	4							15.86				0.1	3.17	2.87	0.1	0.1	0.1	0.1		0.03	0.13	0.1	0.1				0.59	0.1	0.1	2.44	455.13	473.3	1.76	42.4	7.27	0.1
4975	54	0	1	4							15.52				0.1	0.1	1.8	0.1	0.1	0.1	0.1		0.37	25.7	0.1	0.81				0.54	0.1	0.7	31.6	435.22	378.49	4.39	77.4	14.21	0.1
4979	56	0	1	4							8.72				45.55	0.1	2.99	1.19	0.1	0.1	0.1		1.82	505.03	638.45	2810.28				0.76	2085.28	29.74	13647.4	256.42	2215.88	2870.9	0.1	752.78	0.1
4980	52	0	0	4							2.5				26.67	136.41	15.16	2.73	37.81	16.21	0.1		6.39	507.65	340.07	874.53				0.76	1252.1	29.74	10966.8	331.05	400.91	3223.71	3927.51	305.02	0.1
5108	50	0	1	4							19.29				0.38	0.1	4.82	0.1	0.1	0.1	0.1		0.1	3.4	0.1	0.64				0.44	0.1	3.54	127.1	281.95	647.25	196.17	228.24	112.2	0.1
3503	33	1	1	4							15.11
4434	33	1	1	4							16.51
C001	53	0	1	5		16.327	55.2534	53.8765	14.5449			61.71	68.71	21.04	13.56	86	3.77	11.26	15.65	3.47	0.1	0.1	0.1	9.61	35.49	2.49	0.1	0.1	0.1	0.1	0.1	7.65	0.1	560.35	242.06	11.74	17.74	7.79	0.1	256.65
C002	77	0	0	5		0.92807	36.8054	5.02105	15.3937			57.56	67.7	0.1	0.1	8.35	0.1	4.47	0.1	0.1	0.1	4.59	0.1	46.67	0.1	0.1	0.1	0.1	0.1	0.1	0.1	0.1	26.45	3955	264.79	0.1	0.1	5.37	0.1	214.56
C003	71	0	1	5		5.71679	131.207	17.298	6.82327			254.04	130.64	54.25	11.61	114.58	17.41	118.71	15.65	0.1	50.14	4.59	0.1	47.01	155.87	2.28	0.1	0.1	96.35	0.1	30.07	16.21	34.64	5607	468.77	19.56	49.16	30.08	9.88	262.22
C004	62	0	1	5		5.32979	53.6207	13.4575	6.24569			55.16	43.16	0.1	0.1	24.29	0.1	0.1	0.1	0.1	0.1	0.1	0.1	0.1	10.92	0.1	0.1	0.1	0.1	0.1	0.1	0.1	3.61	3563	410.12	0.1	0.1	23.54	0.1	0.1
C005	44	1	1	5		3.4655	49.4449	17.9241	9.05875			149.22	221.29	371.41	4.7	1103	185.12	520.59	0.1	0.1	0.1	43.11	0.1	694.92	111.41	0.1	0.1	0.1	0.1	0.1	876.63	24.22	336.12	13655	6918	36.94	101.25	48.86	0.1	1177
C006	75	0	0	5		1.37431	88.1045	8.04536	46.8956			104.09	116.03	237.97	32.7	105.53	14.4	200.21	101.91	13.09	77.96	10.33	0.1	50.4	71.55	6.94	0.1	0.1	6.4	0.1	73.78	24.49	52.25	1296	524.72	23.23	71.71	22.48	88.54	322.6
C007	80	0	1	5		9.1197	48.8611	20.7003	22.4273			0.08	113.37	70.55	0.1	0.1	27.66	56.51	0.1	0.1	0.1	12.65	0.1	16.86	15.54	0.1	0.1	0.1	0.1	0.1	26.99	0.1	10.14	5374	242.15	0.1	9.57	19.06	0.1	0.1
C008	20	1	1	5		0.643099	34.4367	0.424241	42.0027			52.69	195.2	4.12	0.1	341.03	4.15	4.58	0.1	0.1	0.1	8.32	0.1	193.15	68.99	5.96	0.1	0.1	0.1	0.1	4.26	0.1	35.86	8988	475.66	13.37	66.77	31.99	31.39	81.19
C009	66	0	0	5		1.50442	79.9353	9.57968	5.86192			82.3	84.27	0.1	7.08	64.05	3.03	2.81	0.1	0.1	0.1	3.85	0.1	0.1	25.33	0.1	0.1	0.1	0.1	0.1	19.93	0.1	7.45	1630	148.45	0.1	11.35	16.11	0.1	187.43
C010	52	0	0	5		0.903373	34.1036	4.86656	22.5698			71.12	108.66	378.66	18.14	107.84	8.31	63.78	12.75	0.1	0.1	13.35	0.1	27.81	158.12	4.28	0.1	0.1	22.01	0.1	270.46	8.42	47.95	2948	539.19	12.85	19.19	14.43	0.1	273.07
C011	80	0	0	5		3.07528	54.0267	9.85651	11.0306			15.72	310.94	9.56	23.97	96.03	5.75	0.1	9.92	0.1	0.1	4.96	0.1	4.78	56.14	10.04	0.1	0.1	0.1	0.1	6.69	6.86	18.19	608.5	531.82	7.71	57.26	14.24	0.1	180.2
C012	73	0	0	5		2.60344	71.7309	10.1588	16.8991			81.2	142.27	34.72	7.51	38.71	0.1	7.16	0.1	0.1	0.1	3.11	0.1	0.1	25.33	3.82	0.1	0.1	0.1	0.1	29.31	0.1	13.67	3084	411.07	0.1	0.1	13.58	0.1	140.57
C013	68	0	1	5		3.7351	36.9771	6.11423	22.6411			13.34	173.07	0.1	0.1	31.68	2.67	0.1	0.1	0.1	0.1	5.9	0.1	0.1	0.1	0.1	0.1	0.1	0.1	0.1	17.83	0.1	38.05	1390	424.36	3.24	23.93	17.59	0.1	0.1
C014	77	0	1	5		4.258	53.0145	8.6386	20.6217			21.39	191.93	0.1	0.1	8.35	0.1	4.7	0.1	0.1	0.1	4.22	0.1	0.1	0.1	0.1	0.1	0.1	0.1	0.1	42.73	0.1	24.58	1517	591.83	0.1	14.67	3.94	0.1	69.1
C015	68	0	0	5		1.59679	36.9771	7.37402	36.1912			34.52	70.44	0.1	0.1	24.29	0.1	0.1	0.1	0.1	0.1	0.1	0.1	0.1	0.1	0.1	0.1	0.1	0.1	0.1	0.1	0.1	0.1	154.59	229.1	0.1	0.1	7.79	0.1	0.1
C016	31	1	1	5		6.85248	405.974	41.6209	6.37385			62.61	130.8	12465	176.77	45.44	0.1	2533	0.1	0.1	0.1	138.64	19.59	739	96.71	11.4	0.1	0.1	0.1	0.1	5786	19.34	8220	13366	8534	198.87	831.87	639.11	0.1	55.93
C017	20	1	0	5		1.84508	134.929	14.9856	4.71667			101.28	42.46	9.56	0.1	69.81	36.01	29.15	0.1	0.1	0.1	6.83	0.1	80.88	61.29	0.1	0.1	0.1	0.1	0.1	26.8	0.1	27.97	11648	754.44	0.1	0.1	7.89	0.1	23.81
C151	34	1	0	5		4.45428	202.356	8.78021	142.164			118.26	75.63	687.95	7.46	141.78	109.59	261.83	0.1	0.1	0.1	20.56	0.1	254.9	171.19	0.1	0.1	0.1	4.1	0.1	708.15	11.85	66.3	13120	8647	42.7	117.9	74.24	0.1	199.92
C152	37	1	1	5		3.45898	415.419	20.9424	8.92822			32.93	101.72	40.95	57.91	82.35	22.43	65.41	17.95	10.07	0.1	12.48	0.1	27.43	71.01	0.1	0.1	0.1	0.1	0.1	95.45	8.12	141.98	6127	2779	39.23	55.02	77.31	0.1	167.41
C153	82	0	0	5		1.07345	116.063	9.03429	17.761			78.66	28.66	163.95	16.22	91.69	35.15	153.63	0.1	7.95	0.1	25.81	3.51	3.47	217.06	0.1	0.1	0.1	0.1	0.1	53.54	10.11	35.6	10970	1303	13.48	0.1	43.98	0.1	157.77
C154	45	1	0	5		0.845636	68.261	5.6344	24.9027			286.53	69.46	41.65	10.83	42.53	5.95	4.19	13.84	2.8	0.1	4.13	0.1	8.51	7.72	0.1	0.1	0.1	0.1	0.1	8.91	10.98	8.47	566.57	305.49	11.9	22.61	12.74	0.1	245.39
C155	39	1	1	5		3.49811	79.9353	16.9306	6.47004			128.49	93.36	91.7	39.61	83.61	53.56	44.14	3.45	2.49	0.1	15.24	0.1	138.03	60.98	0.1	0.1	0.1	0.1	0.1	44.22	20.59	44.1	11094	1734	14.2	61.52	25.32	0.1	195.48
C156	48	1	1	5		3.30376	110.275	10.3572	4.02127			72.77	72.68	16.96	23.97	22.69	4.8	38.48	0.1	0.1	0.1	5.33	0.1	8.51	0.1	0.1	0.1	0.1	0.1	0.1	4.04	10.41	18.2	220.29	1661	3.5	53.62	12.63	0.1	187.97
C157	73	0	1	5		1.25632	86.0203	7.63929	19.9893			0.08	80.32	37.46	24.69	22.69	3.44	39.25	0.1	0.1	0.1	12.33	0.1	8.51	39.6	0.1	0.1	0.1	0.1	0.1	32.72	0.1	98.98	6692	2715	14.95	0.1	35.92	0.1	10.53
C158	52	0	1	5		7.77552	86.7985	22.1406	9.90999			244.53	90.35	49.33	31.71	43.92	5.95	13.42	0.1	3.44	0.1	4.06	0.1	8.78	25.28	0.1	0.1	0.1	0.1	0.1	30.14	19.27	23.06	1008	1039	13.62	28.35	22.47	0.1	414.76
C159	45	1	0	5		1.34493	150.533	4.84723	28.8908			98.96	47.14	24.32	12.78	36.92	3.83	0.1	0.1	0.1	0.1	0.1	0.1	10.73	0.1	6.65	0.1	0.1	0.1	0.1	6.07	6.98	65.51	652.71	255.29	263.04	314.34	102.96	0.1	192.99
C160	84	0	1	5		1.08202	48.8611	7.93052	21.4335			277.28	58.53	0.1	0.1	0.1	5.08	0.1	0.1	0.1	0.1	0.1	0.1	90.53	0.1	0.1	0.1	0.1	0.1	0.1	0.1	8.12	19.48	1661	244.79	5.06	0.1	6.84	0.1	342.73
C161	29	1	1	5		2.33843	36.4631	9.36659	17.4847			43.24	49.24	42.35	14.12	36.92	33.67	0.1	0.1	0.1	0.1	5.06	0.1	38.8	0.1	0.1	0.1	0.1	0.1	0.1	25.51	8.98	30.57	1580	554.51	41.78	29.05	30.42	0.1	74.69
C164	63	0	1	5		2.63841	47.32	5.04033	13.0287			440.42	79.29	4.97	5.21	14.18	3.7	13.42	0.1	0.1	0.1	6.37	0.1	312.05	3.98	0.1	0.1	0.1	0.1	0.1	13.98	25.7	101.67	628.2	269.42	10.17	60.99	16.12	0.1	596.97
C165	35	1	1	5		4.75962	65.3258	12.6207	15.564			290.19	80.89	40.25	9.57	0.1	6.84	7.87	0.1	0.1	0.1	6.52	0.1	0.1	22.76	0.1	0.1	0.1	0.1	0.1	0.1	4.21	24.13	3157	847.06	0.1	0.1	15.77	0.1	665.48
C166	35	1	1	5		1.92905	65.5492	10.4697	5.63852			162.91	96.4	122.94	51.03	72.14	46.8	143.54	0.1	0.1	0.1	17.58	0.1	62.54	74.34	0.1	0.1	0.1	0.1	0.1	60.27	20.72	89.93	11264	3865	24.04	75.59	20.87	0.1	167.41
C167	30	1	1	5		3.68874	147.972	36.362	6.37385			852.5	1068	108.14	54.85	244.01	45.02	1081	16.29	2.49	0.1	16.49	6.66	144.76	64.99	0.1	0.1	0.1	0.1	0.1	19.87	5.86	27.49	13562	2179	12.35	49.04	23.73	0.1	506.9
C168	63	0	1	5		1.45343	53.2162	6.77891	13.8692			692.12	433.87	197.9	41.89	24.12	51.78	62.94	0.1	3.44	0.1	24.54	0.1	217.22	27.84	0.1	0.1	0.1	0.1	0.1	483.4	4.75	69.44	9561	6604	23.13	16.54	9.05	0.1	381.39
C169	82	0	1	5		5.76441	347.677	25.0852	15.837			502.56	507.54	1553	28.37	28.41	9.32	224.48	0.1	0.1	0.1	18.05	0.1	1443	20.27	5.43	8.78	0.1	0.1	0.1	1638	5.44	131.57	1906	511.26	0.1	26.94	18.07	0.1	177.79
C170	46	1	1	5		2.13693	39.9466	5.31596	13.3308			123.42	68.45	3.98	9.57	29.83	4.24	4.48	0.1	0.1	0.1	3.23	0.1	4.57	0.1	0.1	0.1	0.1	0.1	0.1	0.1	6.98	15.72	558.82	216.76	3.5	0.1	5.59	0.1	87.45
C171	66	0	1	5		5.77122	284.321	45.0817	6.5342			10.47	108.9	305.3	60.2	73.43	680.21	305.83	4.09	0.1	0.1	70.37	0.1	2536	64.99	0.1	0.1	0.1	0.1	0.1	278.53	7.55	439.89	14319	8960	47.04	131.02	170.74	0.1	99.82
C172	73	0	0	5		2.45481	302.447	47.186	12.5601			23.86	213.97	20.27	23.24	34.09	6.1	11.53	8.36	0.1	0.1	10.08	0.1	12.47	44.25	0.1	0.1	0.1	0.1	0.1	10.02	3.42	314.44	6469	2087	5.06	5.98	65.83	0.1	54.68
C173	59	0	0	5		0.722517	99.2408	7.52222	8.14748			24.81	99.57	11.24	8.04	22.69	0.1	11.3	0.1	0.1	0.1	6.44	0.1	0.1	34.33	0.1	0.1	0.1	0.1	0.1	0.1	4.48	11.44	3465	272.23	0.1	5.98	7.5	0.1	105.86
C174	73	0	1	5		1.53072	98.9599	7.63929	17.8994			49.48	1592	6.02	37.72	53.55	14.56	18.27	0.1	0.1	0.1	11.57	0.1	6.45	47.59	0.1	0.1	0.1	0.1	0.1	7.03	0.1	61.26	11606	3152	4.58	14.58	21.33	0.1	162.13

## Sheet: variable_Fig1-5,FigS1-3,Tab1
Variables	Variable description	Data type	Note
number	lab number for samples of study subjects	numberic
age	age of study subjects	numberic
agegroup	two age groups for study subjects	agegroup_code
sex	sex of study subjects	sex_code
group	study group	group_code
outcome	disease outcome for P1	outcome_code
TT_ELISA	Plasma (P2 and P3) total testosterone by ELISA in nmol/L (unit converted)	numberic	1 sample was labled as NA as sample volume was not enough for measurement
E2_ELISA	Plasma (P2 and P3) estradiol by ELISA in pmol/L (unit converted)	numberic
FT_ELISA	Sera (P1) and plasma (P2 and P3) free testosterone by ELISA in pmol/L (unit converted)	numberic	1 sample was labled as NA as sample volume was not enough for measurement
SHBG(nmol/l)_ELISA	Sera (P1) and plasma (P2 and P3) SHBG by ELISA in nmol/l (unit converted)	numberic
E2_hospital	Sera (P1,C1-C2) and plasma (P2 and P3) estradiol measured in hospital (pmol/L)	numberic	samples failed to be detected in the hospital was BLANK
TT_hospital	Sera (P1,C1-C2) and plasma (P2 and P3) total testosteronemeasured in hospital (nmol/L)	numberic	samples failed to be detected in the hospital was BLANK
EGF	Sera (P1) and plasma (P2 and P3) EGF level in pg/ml	numberic	Results lower than the lowest detection limit was assigned a value as 0,1. Results higher than the highest detection limit was assigned the value of highest limit. BLANK results represented unmeasured
Eotaxin	Sera (P1) and plasma (P2 and P3) Eotaxin level in pg/ml	numberic
G_CSF	Sera (P1) and plasma (P2 and P3) G-CSF level in pg/ml	numberic
GM_CSF	Sera (P1,C1-C2) and plasma (P2 and P3) GM-CSF level in pg/ml	numberic
IFN_alpha2	Sera (P1,C1-C2) and plasma (P2 and P3) Interferon alpha 2 level in pg/ml	numberic
IFN_gamma	Sera (P1,C1-C2) and plasma (P2 and P3) Interferon gamma level in pg/ml	numberic
IL_10	Sera (P1,C1-C2) and plasma (P2 and P3) Interleukin 10 level in pg/ml	numberic
IL12_P40	Sera (P1,C1-C2) and plasma (P2 and P3) Interleukin 12 subunit p40 level in pg/ml	numberic
IL_12P70	Sera (P1,C1-C2) and plasma (P2 and P3) Interleukin 12 subunit p70 level in pg/ml	numberic
IL_13	Sera (P1,C1-C2) and plasma (P2 and P3) Interleukin 13 level in pg/ml	numberic
IL_15	Sera (P1) and plasma (P2 and P3) Interleukin 15 level in pg/ml	numberic
IL_17A	Sera (P1,C1-C2) and plasma (P2 and P3) Interleukin 17A level in pg/ml	numberic
IL_1RA	Sera (P1,C1-C2) and plasma (P2 and P3) Interleukin 1 receptor antagonist level in pg/ml	numberic
IL_1alpha	Sera (P1,C1-C2) and plasma (P2 and P3) Interleukin 1 alpha level in pg/ml	numberic
IL_1beta	Sera (P1,C1-C2) and plasma (P2 and P3) Interleukin 1 beta level in pg/ml	numberic
IL_2	Sera (P1) and plasma (P2 and P3) Interleukin 2 level in pg/ml	numberic
IL_3	Sera (P1) and plasma (P2 and P3) Interleukin 3 level in pg/ml	numberic
IL_4	Sera (P1) and plasma (P2 and P3) Interleukin 4 level in pg/ml	numberic
IL_5	Sera (P1,C1-C2) and plasma (P2 and P3) Interleukin 5 level in pg/ml	numberic
IL_6	Sera (P1,C1-C2) and plasma (P2 and P3) Interleukin 6 level in pg/ml	numberic
IL_7	Sera (P1,C1-C2) and plasma (P2 and P3) Interleukin 7 level in pg/ml	numberic
IL_8	Sera (P1,C1-C2) and plasma (P2 and P3) Interleukin 8 level in pg/ml	numberic
IP_10	Sera (P1,C1-C2) and plasma (P2 and P3) Interferon gamma-induced protein 10 level in pg/ml	numberic
MCP_1	Sera (P1,C1-C2) and plasma (P2 and P3) macrophage inflammatory protein 1 level in pg/ml	numberic
MIP_1alpha	Sera (P1,C1-C2) and plasma (P2 and P3) macrophage inflammatory protein 1 alpha level in pg/ml	numberic
MIP_1beta	Sera (P1,C1-C2) and plasma (P2 and P3) macrophage inflammatory protein 1 beta level in pg/ml	numberic
TNF_alpha	Sera (P1,C1-C2) and plasma (P2 and P3) tumor necrosis factor alpha level in pg/ml	numberic
TNF_beta	Sera (P1,C1-C2) and plasma (P2 and P3) tumor necrosis factor beta level in pg/ml	numberic
VEGF	Sera (P1) and plasma (P2 and P3) Vascular endothelial growth factor level in pg/ml	numberic

## Sheet: Encoding_Fig1-5,FigS1-3,Tab1
agegroup_code	agegroup_Name		sex_code	sex_Name		group_code	group_Name			outcome_code	outcome_Name
1=	'18-49 years old'		1=	'male'		1=	'P1'	'H7N9 patient'		1=	'Death'
0=	'≥ 50 years old'		0=	'female'		2=	'C1'	'H7N9 case controls'		0=	'Survival'
						3=	'P2'	'Seasonal influenza outpatients'
						4=	'C2'	'Poultry workers'
						5=	'P3'	'Seasonal influenza hospitalized'

## Sheet: Fig 6 a&b
group	tissues	titer or copies
1dpi Poly IC	lung	0
1dpi Poly IC	lung	0
1dpi Poly IC	lung	0
1dpi Poly IC	lung	0
1dpi Poly IC	lung	0
1dpi Poly IC	lung	0
3dpi Poly IC	lung	0
3dpi Poly IC	lung	0
3dpi Poly IC	lung	0
3dpi Poly IC	lung	0
3dpi Poly IC	lung	0
3dpi Poly IC	lung	0
3dpi Poly IC	lung	0
6dpi Poly IC	lung	0
6dpi Poly IC	lung	0
6dpi Poly IC	lung	0
6dpi Poly IC	lung	0
6dpi Poly IC	lung	0
6dpi Poly IC	lung	0
6dpi Poly IC	lung	0
1dpi H7N9	lung	6.38413
1dpi H7N9	lung	5.60979
1dpi H7N9	lung	5.55923
1dpi H7N9	lung	5.39837
1dpi H7N9	lung	5.33143
1dpi H7N9	lung	5.07102
1dpi H7N9	lung	5.49078
1dpi H7N9	lung	5.55328
1dpi H7N9	lung	5.02271
1dpi H7N9	lung	4.20525
1dpi H7N9	lung	5.89022
1dpi H7N9	lung	5.19125
1dpi H7N9	lung	5.60665
1dpi H7N9	lung	5.46896
1dpi H7N9	lung	6.21431
3dpi H7N9	lung	7.42065
3dpi H7N9	lung	7.34722
3dpi H7N9	lung	7.8101
3dpi H7N9	lung	7.7104
3dpi H7N9	lung	7.34038
3dpi H7N9	lung	8.04619
3dpi H7N9	lung	7.44413
3dpi H7N9	lung	6.61508
3dpi H7N9	lung	6.65801
3dpi H7N9	lung	6.61722
3dpi H7N9	lung	7.21431
3dpi H7N9	lung	6.72168
3dpi H7N9	lung	7.00773
3dpi H7N9	lung	7.05705
3dpi H7N9	lung	6.6025
3dpi H7N9	lung	6.62022
6dpi H7N9	lung	7.26804
6dpi H7N9	lung	6.59817
6dpi H7N9	lung	7.07102
6dpi H7N9	lung	7.48552
6dpi H7N9	lung	7.14512
6dpi H7N9	lung	7.29607
6dpi H7N9	lung	7.24894
1dpi Poly IC	testis	0
1dpi Poly IC	testis	0
1dpi Poly IC	testis	0
1dpi Poly IC	testis	0
1dpi Poly IC	testis	0
1dpi Poly IC	testis	0
3dpi Poly IC	testis	0
3dpi Poly IC	testis	0
3dpi Poly IC	testis	0
3dpi Poly IC	testis	0
3dpi Poly IC	testis	0
3dpi Poly IC	testis	0
3dpi Poly IC	testis	0
6dpi Poly IC	testis	0
6dpi Poly IC	testis	0
6dpi Poly IC	testis	0
6dpi Poly IC	testis	0
6dpi Poly IC	testis	0
6dpi Poly IC	testis	0
6dpi Poly IC	testis	0
1dpi H7N9	testis	0
1dpi H7N9	testis	0
1dpi H7N9	testis	0
1dpi H7N9	testis	0
1dpi H7N9	testis	127.9
1dpi H7N9	testis	404.8
1dpi H7N9	testis	0
1dpi H7N9	testis	0
1dpi H7N9	testis	0
1dpi H7N9	testis	51
1dpi H7N9	testis	33
1dpi H7N9	testis	76
1dpi H7N9	testis	0
1dpi H7N9	testis	49
1dpi H7N9	testis	0
3dpi H7N9	testis	0
3dpi H7N9	testis	228.8
3dpi H7N9	testis	50.7
3dpi H7N9	testis	37.4
3dpi H7N9	testis	1529.1
3dpi H7N9	testis	2301.7
3dpi H7N9	testis	1869.9
3dpi H7N9	testis	5709
3dpi H7N9	testis	549
3dpi H7N9	testis	859
3dpi H7N9	testis	47
3dpi H7N9	testis	447
3dpi H7N9	testis	157
3dpi H7N9	testis	10043
3dpi H7N9	testis	11394
3dpi H7N9	testis	8563
6dpi H7N9	testis	0
6dpi H7N9	testis	0
6dpi H7N9	testis	16
6dpi H7N9	testis	0
6dpi H7N9	testis	3123.8
6dpi H7N9	testis	8564.4
6dpi H7N9	testis	1703.3

## Sheet: Fig 6 c to h
treatment	group	testosterone_preinfection (pg/ml)	testosterone_postinfection (pg/ml)
Poly IC	1 dpi	298.7	150.5
Poly IC	1 dpi	365.9	277.2
Poly IC	1 dpi	380.9	198.7
Poly IC	1 dpi	276.9	188.6
Poly IC	3 dpi	571.7	237.1
Poly IC	3 dpi	542.2	229.4
Poly IC	3 dpi	209	186.8
Poly IC	3 dpi	1022	209.5
Poly IC	3 dpi	667.1	281.9
Poly IC	3 dpi	862.2	239
Poly IC	3 dpi	394	510.8
Poly IC	6 dpi	707.4	1040
Poly IC	6 dpi	1517	465.2
Poly IC	6 dpi	942.7	321.1
Poly IC	6 dpi	379.5	651.9
Poly IC	6 dpi	328.7	337.2
Poly IC	6 dpi	216.5	278.6
H7N9	1 dpi	213.3	110.2
H7N9	1 dpi	596.5	148
H7N9	1 dpi	232.5	181.9
H7N9	1 dpi	1473	213.5
H7N9	1 dpi	231.6	159.4
H7N9	1 dpi	148.4	186.7
H7N9	1 dpi	142.9	210
H7N9	1 dpi	552	109.2
H7N9	1 dpi	601.4	216.1
H7N9	1 dpi	396.3	190.2
H7N9	3 dpi	300.5	233.6
H7N9	3 dpi	1551	158.9
H7N9	3 dpi	552.8	302.9
H7N9	3 dpi	201.6	203.2
H7N9	3 dpi	251.6	307.5
H7N9	3 dpi	326.6	242.6
H7N9	3 dpi	446.2	316.2
H7N9	3 dpi	275.3	255.8
H7N9	3 dpi	940.8	22.28
H7N9	3 dpi	77.77	7.417
H7N9	3 dpi	19.36	45.64
H7N9	6 dpi	218.7	174.8
H7N9	6 dpi	259	294.6
H7N9	6 dpi	259.4	344.4
H7N9	6 dpi	191.8	237
H7N9	6 dpi	479.8	169.7
H7N9	6 dpi	159.9	179.6
H7N9	6 dpi	353.6	225.8

## Sheet: Fig 6 i to m & Fig S4 b to i 
treatment	group	tnf_alpha	mcp_1	cxcl10 (IP10)	il_10	mip_1beta	il_1beta	il_15	mip_1alpha	ifn_gamma	il_6	gm_csf	vegf
PBS	3dpi	0.0273	0.00552	0.344	0.000324	0.00619	0.597	0.0235	0.0323	0.00191	0.000107	0.00205	0.569
PBS	3dpi	0.0351	0.00261	0.347	0.00054	0.00419	0.452	0.0182	0.0305	0.00241	0.000666	0.00167	0.505
PBS	3dpi	0.0384	0.00323	0.291	0.000463	0.00339	0.477	0.0174	0.0308	0.00225	0.000248	0.00105	0.74
PBS	3dpi	0.0319	0.00247	0.262	0.000273	0.00271	0.443	0.0131	0.03	0.00155	0.000313	0.00282	0.687
PBS	3dpi	0.0629	0.0119	0.281	0.000482	0.00797	0.542	0.0268	0.0827	0.00259	0.000641	0.00238	0.846
PBS	3dpi	0.0586	0.00628	0.243	0.000579	0.00707	0.509	0.0297	0.0717	0.00186	0.000529	0.00546	0.7
PBS	3dpi	0.0582	0.00375	0.307	0.000344	0.00655	0.584	0.0236	0.0569	0.00161	0.000533	0.00188	1.05
polyIC	3dpi	0.0556	0.00618	0.251	0.000566	0.00929	0.595	0.0313	0.0892	0.00245	0.000492	0.0037	0.947
polyIC	3dpi	0.0441	0.00436	0.364	0.00087	0.0103	0.62	0.0368	0.0638	0.00241	0.000424	0.00283	0.739
polyIC	3dpi	0.0342	0.00489	0.323	0.000962	0.00645	0.568	0.0248	0.044	0.00198	0.000614	0.000824	0.939
polyIC	3dpi	0.0451	0.00471	0.323	0.000776	0.0108	0.636	0.0245	0.0459	0.00345	0.000609	0.00316	0.837
polyIC	3dpi	0.0643	0.00767	0.269	0.000445	0.00835	0.636	0.0332	0.0647	0.00174	0.000241	0.00367	0.83
polyIC	3dpi	0.0351	0.00545	0.458	0.000714	0.00664	0.652	0.0228	0.0477	0.00406	0.000604	0.00111	0.771
polyIC	3dpi	0.0368	0.00478	0.414	0.00104	0.00721	0.547	0.0278	0.067	0.00189	0.000873	0.00207	0.847
H7N9	3dpi	0.0666	0.0101	0.625	0.00174	0.0163	0.692	0.0339	0.0591	0.00261	0.000571	0.00243	1.01
H7N9	3dpi	0.0582	0.00701	0.716	0.00117	0.0132	0.628	0.0355	0.0658	0.00261	0.000926	0.0013	1.02
H7N9	3dpi	0.082	0.017	0.645	0.00152	0.0204	0.649	0.0486	0.0978	0.00437	0.00071	0.00266	0.883
H7N9	3dpi	0.0697	0.011	0.438	0.00103	0.00879	0.562	0.0379	0.0604	0.00301	0.000144	0.00169	0.786
H7N9	3dpi	0.0704	0.0116	0.561	0.00091	0.0223	0.736	0.0271	0.118	0.00263	0.00101	0.00216	0.91
H7N9	3dpi	0.0802	0.0105	0.481	0.000656	0.0109	0.557	0.0383	0.085	0.00305	0.000306	0.0029	0.847
H7N9	3dpi	0.0567	0.0111	0.553	0.000988	0.0108	0.728	0.031	0.068	0.00188	0.00058	0.00155	0.817
H7N9	3dpi	0.028	0.00729	0.355	0.00195	0.0254	0.826	0.0192	0.037	0.00285	0.000144	0.00154	0.502
H7N9	3dpi	0.0227	0.0104	0.41	0.00215	0.0233	0.719	0.0163	0.0303	0.00135	0.000273	0.00208	0.522
H7N9	3dpi	0.0258	0.0101	0.387	0.00151	0.0201	0.705	0.0205	0.0387	0.00202	0.000251	0.00405	0.709
H7N9	3dpi	0.0297	0.00847	0.364	0.00222	0.0193	0.821	0.0198	0.032	0.00606	0.000284	0.00166	0.565
H7N9	3dpi	0.0251	0.00985	0.344	0.00149	0.017	0.924	0.0207	0.0258	0.00286	0.000353	0.00276	0.572
H7N9	3dpi	0.0269	0.00768	0.28	0.000937	0.0168	0.962	0.0166	0.0221	0.00213	0.000423	0.00451	1.04
H7N9	3dpi	0.0315	0.011	0.261	0.00181	0.0364	0.97	0.0252	0.0698	0.00406	0.000294	0.00523	0.75
H7N9	3dpi	0.0289	0.00492	0.112	0.00136	0.0229	0.857	0.0197	0.0379	0.00132	0.000508	0.00443	0.845
H7N9	3dpi	0.0287	0.0104	0.466	0.00236	0.0293	0.91	0.0199	0.0405	0.00314	0.00027	0.00332	0.744

## Sheet: Fig S4 a
days post infection	PBS																					Poly IC																								H7N9
0	100	100	100	100	100	100	100	100	100	100	100	100	100	100	100	100	100	100	100	100	100	100	100	100	100	100	100	100	100	100	100	100	100	100	100	100	100	100	100	100	100	100	100	100	100	100	100	100	100
1	97.68		99.01	94.8	98.93	97.59	96.57	97.46	97.35	100.92	100	94.03	97.01	97.19	97.85	98.66	97.63	97.94	98.72	96.14	92.22					94.35	94.73	95.91	92.52	94.94	94.14	98.3	99.14	94.07	97.38	94.88	95.75	94.24	96.4	88.25	87.87	94.81	95.05	96.03	98.25	98.27	98.82	97.69	97.16
2								99.11	97.69	101.25	99.44	96.11	98.11	96.97	100.93	100.3	99.96	100.22	98.99	99.63	95.65							97.77	94.99	94.57	96.56	99.64	100.82	97.39	97.62	96.16	97.18	95.66	98.42	93.3	93
3								99.61	97.38	103.54	98.66	97.46	100.82	99.5	101.43	100.78	100.99	100.58	99.26	98.88	97.23							100.57	99.52	97.25	99.74	99.89	102.81	96.98	100.48	98.94	97.08	96.38	98.99	95.89	97.25
4															101.82	102.27	99.88	101.81	100.61	100.07	97.2														102.18	99.85	99.27	100.03	99.33	97.04	97.29
5															102.18	103.16	101.7	103.19	101.18	100.11	98.08														102.45	99.12	100.07	100.06	99.13	96.53	99.05
6															103.54	103.09	102.84	103.22	101.79	100.52	98.05														102.82	101.46	102.99	100.52	100.87	98.35	100.4
[truncated: 35 more columns]

## Sheet: Fig S4 j to o
treatment	group	estradiol_preinfection (pg/ml)	estradiol_postinfection (pg/ml)
Poly IC	1dpi	713.4	481.4
Poly IC	1dpi	734.9	603.1
Poly IC	1dpi	796.6	631.7
Poly IC	1dpi	722.4	635.6
Poly IC	1dpi	755.6	642.3
Poly IC	1dpi	829.9	612.6
Poly IC	1dpi	823.2	725.2
Poly IC	3dpi	466.3	499.7
Poly IC	3dpi	598.8	491.5
Poly IC	3dpi	570.7	485.3
Poly IC	3dpi	572.8	530.6
Poly IC	3dpi	486.8	579.7
Poly IC	3dpi	526.9	696.5
Poly IC	3dpi	515.2	503.6
Poly IC	6dpi	529.2	608
Poly IC	6dpi	623.5	565
Poly IC	6dpi	760.3	656.5
Poly IC	6dpi	550.7	589.7
Poly IC	6dpi	609.4	630
Poly IC	6dpi	651	678.5
Poly IC	6dpi	639.4	544.8
H7N9	1dpi	700.3	667.5
H7N9	1dpi	485.4	566.5
H7N9	1dpi	598.9	950.8
H7N9	1dpi	726.6	744.1
H7N9	1dpi	577	984.4
H7N9	1dpi	690.8	897.4
H7N9	1dpi	647.3	1109
H7N9	1dpi	982.9	1008
H7N9	1dpi	1185	794.1
H7N9	1dpi	447.7	1083
H7N9	1dpi	872.9	999.9
H7N9	1dpi	751.4	988.8
H7N9	1dpi	702.4	1164
H7N9	1dpi	697.3	1013
H7N9	1dpi	818.4	1052
H7N9	3dpi	565.7	505.6
H7N9	3dpi	540	440.8
H7N9	3dpi	516.1	456.6
H7N9	3dpi	484.2	379.8
H7N9	3dpi	488.1	580
H7N9	3dpi	494.6	496.4
H7N9	3dpi	589.4	759.9
H7N9	3dpi	644.3	1156
H7N9	3dpi	803.4	712.2
H7N9	3dpi	699.1	750.5
H7N9	3dpi	695.4	852.6
H7N9	3dpi	666.8	838.3
H7N9	6dpi	598.6	533.3
H7N9	6dpi	675.2	568.1
H7N9	6dpi	564.9	504.2
H7N9	6dpi	706.4	627.4
H7N9	6dpi	644	522.8
H7N9	6dpi	611.2	593.6
H7N9	6dpi	654.2	609

## Sheet: Fig S5
treatment	group	eotaxin (ng/ml)	gm_csf (ng/ml)	ifn_gamma (ng/ml)	il_1beta (ng/ml)	il_2 (ng/ml)	il_4 (ng/ml)	il_5 (ng/ml)	il_6 (ng/ml)	il_10 (ng/ml)	mcp_1 (ng/ml)	mip_1alpha (ng/ml)	mip_1beta (ng/ml)	tnf_alpha (ng/ml)	il_15 (ng/ml)	vegf (ng/ml)
PBS	1dpi	197.85	40.87	16.62	4.8	14.21	2.33	2.38	0.1	17.12	172.65	4.56	60.36	315.68	168.24	1266.41
PBS	1dpi	230.75	49.89	23.83	6.27	19.01	3.31	5	0.1	24.07	204.49	4.64	62.15	310.5	208.61	1163.78
PBS	1dpi	243.55	51.98	25.15	6.27	17.05	2.33	3.1	0.1	26.38	228.26	6.05	67.91	323.47	281.74	1463.44
PBS	1dpi	129.61	47.74	41.22	7.14	25.31	3.92	9.69	0.1	36.72	360.92	11.71	92.56	238.89	372.87	803.84
PBS	1dpi	263.48	57.94	28.47	7.14	24.23	1.97	3.58	0.1	36.72	396.88	11.13	90.08	307.91	274.44	1103.64
PBS	1dpi	302.31	61.7	25.15	9.15	21.5	4.79	10.16	0.1	25.22	396.88	13.46	61.71	370.57	215.93	604.36
poly IC	1dpi	348.84	97.66	82.87	24.62	38.54	2.24	7.35	4.08	33.28	3648.05	113.58	497.38	410.29	703.74	2209.35
poly IC	1dpi	279.33	72.19	29.8	17.81	19.56	3.57	3.58	3.73	40.16	2510.17	97.58	489.65	402.31	347.37	1986.58
poly IC	1dpi	257.81	57.94	29.47	20.82	20.39	3.39	4.52	2.68	29.83	1293.27	64.63	374.61	348.25	372.87	1841.72
poly IC	1dpi	359.02	65.32	33.14	27.04	22.04	3.22	5.47	11.72	33.28	2479.13	91.76	580.66	358.74	398.35	2331.83
poly IC	1dpi	237	57.94	32.81	16.43	21.22	1.79	5.47	4.18	20.02	1639.96	79.98	511.89	352.18	383.79	1771.79
poly IC	1dpi	341.28	72.19	30.47	27.31	20.39	2.69	4.52	10.35	29.83	2759.48	97.49	475.37	367.94	245.21	1167.45
H7N9	1dpi	287.18	54.01	27.81	7.14	19.56	2.51	5	0.1	25.22	565.03	10.88	91.74	310.5	303.63	1278.57
H7N9	1dpi	260.13	40.87	18.58	8	17.05	1.7	3.1	0.1	24.07	210.56	7.11	64.82	381.12	237.89	1415.24
H7N9	1dpi	377.63	35.84	23.17	7.14	15.63	2.51	3.34	0.1	24.07	313.3	9.8	85.91	337.79	289.04	1666.76
H7N9	1dpi	214.45	61.7	37.17	12.82	26.93	2.33	5	0.1	27.53	239.68	6.01	62.15	339.1	354.66	1131.32
H7N9	1dpi	296.49	67.08	76.25	21.64	50.59	2.33	8.75	0.1	30.98	374.6	11.55	108.82	415.62	703.74	1549.58
H7N9	1dpi	251.7	61.7	50.05	19.73	35.67	2.69	5.23	0.1	27.53	228.26	7.79	68.79	391.7	532.89	1883.74
PBS	3dpi	200.18	45.52	26.48	9.43	20.95	2.15	4.05	0.1	26.38	210.56	6.86	68.79	297.58	420.18	1191.59
PBS	3dpi	314.08	45.52	18.58	8.86	15.92	1.61	3.58	0.1	18.28	239.68	8.29	73.14	228.82	193.94	1778.38
PBS	3dpi	209.5	45.52	19.89	8	20.39	1.25	3.1	0.1	17.12	204.49	5.84	60.81	279.59	149.84	1206.31
PBS	3dpi	245.01	30.29	16.3	8.29	17.33	1.79	3.1	0.1	17.12	185.72	5.59	58.56	266.81	120.32	1481.16
PBS	3dpi	215.32	4.06	13.71	5.98	15.92	1.43	2.62	0.1	17.12	172.65	6.94	71.84	300.16	160.88	1975.42
PBS	3dpi	200.18	61.7	35.83	8.29	28	2.33	5	0.1	33.28	216.54	6.69	84.23	390.38	405.62	928.09
PBS	3dpi	358.29	43.24	16.3	7.14	22.32	2.42	4.05	0.1	20.02	250.84	7.2	66.15	265.53	193.94	1511.83
poly IC	3dpi	302.6	35.84	19.23	9.15	19.29	1.79	4.52	0.1	26.38	228.26	10.38	87.58	361.36	201.28	1188.44
poly IC	3dpi	239.91	30.29	20.54	9.15	17.61	2.15	2.15	0.1	20.02	228.26	11.05	88.41	320.87	219.59	740.97
poly IC	3dpi	210.66	40.87	18.58	10.57	17.05	1.43	3.58	0.1	13.62	179.24	9.13	70.54	249.01	127.71	1051.07
poly IC	3dpi	229.29	23.97	15.32	8.86	17.05	1.43	2.62	0.1	15.95	239.68	13.62	96.68	300.16	157.2	648.36
poly IC	3dpi	259.41	35.84	15.97	10.28	15.35	0.88	2.62	0.1	14.79	239.68	13.12	93.39	261.71	7.53	807.91
poly IC	3dpi	188.82	33.14	19.23	10.85	17.89	1.25	2.62	0.1	18.86	179.24	10.88	79.15	333.88	157.2	573.48
poly IC	3dpi	291.55	30.29	15.32	8	18.17	1.25	3.58	0.1	19.44	216.54	10.63	92.98	256.62	201.28	936.83
H7N9	3dpi	480.39	57.94	16.62	12.26	18.17	3.04	26.8	106.47	20.6	4164.73	137.6	851.29	318.27	83.23	1753.13
H7N9	3dpi	793.86	65.32	21.2	16.15	18.45	7.89	32.07	127.07	15.95	4885.46	185.82	945.33	265.53	112.92	2775.53
H7N9	3dpi	525	54.01	18.58	15.05	18.73	2.69	22.89	107.95	24.07	3074.04	114.73	616.35	297.58	127.71	2017.3
H7N9	3dpi	534.05	54.01	19.23	15.6	15.92	2.69	30.47	127.62	17.12	3678.95	145.77	777.06	206.3	38.23	1493.53
H7N9	3dpi	463.49	40.87	27.81	14.49	19.56	0.88	9.22	79.76	24.07	2610.11	101.15	651.83	246.48	171.91	1822.41
H7N9	3dpi	472.82	35.84	14.67	10.57	16.77	1.34	12.72	64.8	17.12	2517.9	101.81	544.11	393.03	30.64	2128.48
H7N9	3dpi	871.3	47.74	20.21	15.6	18.73	4.44	37.79	112.4	14.79	4318.54	176.93	973.67	293.72	60.82	2315.25
PBS	6dpi	204.84	4.06	19.89	4.21	16.48	0.19	2.62	0.1	17.12	152.05	6.27	62.6	161.98	142.47	1195.27
PBS	6dpi	137.2	23.97	19.23	7.14	16.48	0.3	2.15	0.1	15.95	122.12	4.04	43.68	203.82	120.32	765.77
PBS	6dpi	172.06	40.87	21.85	7.72	19.29	0.69	3.1	0.1	18.28	204.49	5.76	67.03	227.56	164.56	1251.62
PBS	6dpi	173.37	45.52	24.49	7.72	22.04	1.06	3.58	0.1	19.44	179.24	4.73	52.62	180.33	142.47	1266.41
PBS	6dpi	228.42	30.29	14.03	7.14	15.63	0.19	3.1	0.1	14.79	129.93	6.01	53.54	213.78	19.17	1328.39
PBS	6dpi	128.59	35.84	18.9	6.56	17.05	0.88	3.58	0.1	17.12	152.05	5.16	55.38	184.02	94.38	786.57
PBS	6dpi	194.06	16.27	10.18	3.31	13.34	1.25	5.47	0.1	6.58	137.5	7.79	46.07	233.85	0.1	696.58
poly IC	6dpi	249.08	0.1	13.38	3.91	13.06	0.09	2.86	0.1	8.94	122.12	5.33	50.77	240.16	53.31	1104.69
poly IC	6dpi	246.75	16.27	12.1	5.1	12.18	0.09	2.15	0.1	12.46	67.88	6.22	58.11	176.65	45.78	1313
poly IC	6dpi	180.08	16.27	14.67	3	16.48	0.1	2.38	0.1	10.11	137.5	5.33	47.02	213.78	149.84	999.76
poly IC	6dpi	232.49	23.97	14.67	5.98	11.89	0.3	2.86	0.1	7.76	137.5	5.41	45.59	188.95	83.23	1295.51
poly IC	6dpi	186.78	16.27	18.9	5.68	15.92	0.3	3.58	0.1	10.11	137.5	5.2	43.2	196.37	90.67	1083.84
poly IC	6dpi	170.46	30.29	14.03	5.39	15.35	0.1	3.1	0.1	12.46	165.93	4.21	36.36	208.79	42.01	760.2
poly IC	6dpi	228.71	30.29	18.25	3	13.34	0.69	2.62	0.1	13.62	192.08	5.5	48.9	260.44	94.38	1501.06
H7N9	6dpi	968.13	27.25	46.64	11.98	22.59	9.78	47.82	58.65	40.16	7074.3	1526.68	4075.9	297.58	0.1	1162.21
H7N9	6dpi	1306.19	40.87	66.19	15.6	17.89	8.75	73.23	68.59	27.53	7772.4	1223.74	3219.5	332.58	60.82	1175.84
H7N9	6dpi	938.56	30.29	27.81	9.15	20.95	9.95	40.3	47.02	18.28	4638.74	583.11	1851.1	287.29	0.1	685.51
H7N9	6dpi	1536.58	30.29	29.14	12.26	25.85	22.83	56.46	39.44	21.76	6333.8	663.29	2375.08	352.18	38.23	1003.9
H7N9	6dpi	1844.83	4.06	49.37	15.6	20.12	25.25	46	77.72	36.72	8045.47	1345.3	4489.64	399.66	45.78	482.44
H7N9	6dpi	1139.56	30.29	43.25	15.05	22.04	12.26	23.12	80.27	27.53	8677.43	1538.67	5635.05	378.48	0.1	870.14
H7N9	6dpi	1015.48	23.97	33.81	10.57	19.29	12.86	33.9	71.28	15.95	4614.41	653.44	2104.99	277.03	0.1	1100.51
